# Supplementary material for: Uterine lumen fluid is metabolically semi-autonomous
Source: Commun Biol. 2022 Mar 1;5:191. doi: 10.1038/s42003-022-03134-0 (PMC8888695; doi:10.1038/s42003-022-03134-0)
Supplement: Supplementary file 2 — Supplementary Data 1 [file 42003_2022_3134_MOESM2_ESM.xlsx]

## Sheet: Extended Dataset #1
BIOCHEMICAL	SUPER PATHWAY	SUB PATHWAY		Day 12 | Heifer 1														Day 12 | Heifer 2														Day 12 | Heifer 3														Day 12 | Heifer 4
				Relative Concentrations (Scaled Intensities)							Relative Concentration Fold Change							Relative Concentrations (Scaled Intensities)							Relative Concentration Fold Change							Relative Concentrations (Scaled Intensities)							Relative Concentration Fold Change							Relative Concentrations (Scaled Intensities)
				Incubation Duration (min)						Summary	Group Comparison							Incubation Duration (min)						Summary	Group Comparison							Incubation Duration (min)						Summary	Group Comparison							Incubation Duration (min)
				0	2	5	10	15	20		2 vs. 0	5 vs. 2	10 vs. 5	15 vs. 10	20 vs. 15	20 vs. 0		0	2	5	10	15	20		2 vs. 0	5 vs. 2	10 vs. 5	15 vs. 10	20 vs. 15	20 vs. 0		0	2	5	10	15	20		2 vs. 0	5 vs. 2	10 vs. 5	15 vs. 10	20 vs. 15	20 vs. 0		0	2	5	10
glutamine	Amino Acid	Glutamate Metabolism		1.9845	1.8816	2.0215	2.0841	2.0086	2.0102		0.948148	1.07435	1.03097	0.963773	1.0008	1.01295		0.6974	0.8617	0.6811	0.6922	0.6538	0.7173		1.23559	0.790414	1.0163	0.944525	1.09712	1.02853		0.1739	0.17	0.2089	0.2323	0.1804	0.2165		0.977573	1.22882	1.11202	0.776582	1.20011	1.24497		1.8089	1.7619	3.1785	3.1208
tryptophan	Amino Acid	Tryptophan Metabolism		1.5541	1.4812	1.6474	1.738	1.83	1.8373		0.953092	1.11221	1.055	1.05293	1.00399	1.18223		0.6995	1.0085	0.8594	0.7863	0.7039	0.7831		1.44174	0.852157	0.914941	0.895205	1.11252	1.11951		0.435	0.4338	0.4643	0.4489	0.4619	0.4239		0.997241	1.07031	0.966832	1.02896	0.917731	0.974483		1.325	1.3462	2.1086	2.3053
cystine	Amino Acid	Methionine, Cysteine, SAM and Taurine Metabolism		0.8888	0.7859	0.9594	1.0914	0.7947	1.0513		0.884226	1.22077	1.13759	0.728147	1.32289	1.18283		1.1486	1.4771	1.1739	1.328	1.3295	1.3651		1.286	0.794733	1.13127	1.00113	1.02678	1.18849		0.1171	0.1217	0.1727	0.1256	0.1341	0.1378		1.03928	1.41906	0.727273	1.06768	1.02759	1.17677		0.7702	0.8313	1.4195	1.9135
glutamate	Amino Acid	Glutamate Metabolism		0.7693	0.6958	0.7888	0.8051	0.7296	0.824		0.904459	1.13366	1.02066	0.906223	1.12939	1.0711		0.9343	1.1361	0.9342	1.0056	0.9538	0.9812		1.21599	0.822287	1.07643	0.948488	1.02873	1.0502		0.1551	0.1341	0.179	0.1684	0.1706	0.1847		0.864603	1.33482	0.940782	1.01306	1.08265	1.19084		0.7788	0.8114	1.5688	1.8065
glycine	Amino Acid	Glycine, Serine and Threonine Metabolism		1.2783	1.1981	1.0685	1.2305	1.2577	1.2849		0.93726	0.891829	1.15161	1.0221	1.02163	1.00516		0.5065	0.7038	0.7376	0.6353	0.7162	0.6839		1.38954	1.04803	0.861307	1.12734	0.954901	1.35025		0.2519	0.31	0.3012	0.2906	0.2237	0.329		1.23065	0.971613	0.964807	0.769787	1.47072	1.30607		1.0184	1	1.845	1.636
histidine	Amino Acid	Histidine Metabolism		2.0645	2.0433	2.297	2.2894	1.8746	2.2059		0.989731	1.12416	0.996691	0.818817	1.17673	1.06849		0.7425	0.8628	0.7651	0.7721	0.9556	0.8298		1.16202	0.886764	1.00915	1.23766	0.868355	1.11758		0.5569	0.4874	0.5514	0.5663	0.5343	0.4938		0.875202	1.13131	1.02702	0.943493	0.9242	0.886694		1.3372	1.3748	2.3279	2.3234
leucine	Amino Acid	Leucine, Isoleucine and Valine Metabolism		2.3914	2.2388	2.3837	2.4592	2.4855	2.4094		0.936188	1.06472	1.03167	1.01069	0.969382	1.00753		0.8876	0.9355	0.9339	0.9192	0.9039	0.8886		1.05397	0.99829	0.98426	0.983355	0.983073	1.00113		0.5209	0.4177	0.5535	0.5684	0.5555	0.5133		0.801881	1.32511	1.02692	0.977305	0.924032	0.98541		1.6341	1.6067	2.5729	2.6839
phenylalanine	Amino Acid	Phenylalanine Metabolism		2.3188	2.2102	2.4273	2.5118	2.5033	2.3625		0.953165	1.09823	1.03481	0.996616	0.943754	1.01885		0.7444	0.9053	0.7675	0.7905	0.7824	0.7356		1.21615	0.847785	1.02997	0.989753	0.940184	0.988178		0.4052	0.4094	0.3687	0.4084	0.3764	0.3987		1.01037	0.900586	1.10768	0.921645	1.05925	0.983959		1.7557	1.5851	2.9878	2.8008
aspartate	Amino Acid	Alanine and Aspartate Metabolism		1	0.9646	1.0344	1.0125	1.0495	1.0392		0.9646	1.07236	0.978828	1.03654	0.990186	1.0392		0.8938	1.0461	0.9281	0.945	0.9423	0.9064		1.1704	0.8872	1.01821	0.997143	0.961902	1.0141		0.288	0.2472	0.308	0.3072	0.28	0.2695		0.858333	1.24595	0.997403	0.911458	0.9625	0.935764		0.8412	0.8826	1.5525	1.5239
spermidine	Amino Acid	Polyamine Metabolism		0.7766	0.3455	0.3434	0.1803	0.1437	0.1483		0.444888	0.993922	0.525044	0.797005	1.03201	0.190961		0.1112	0.1326	0.1646	0.1113	0.174	0.1069		1.19245	1.24133	0.676185	1.56334	0.614368	0.961331		0.2267	0.2377	0.223	0.2307	0.2655	0.2749		1.04852	0.938157	1.03453	1.15085	1.0354	1.21262		1.3852	1.55	1	1.6159
asparagine	Amino Acid	Alanine and Aspartate Metabolism		2.3578	2.2436	2.3834	2.3279	2.5143	2.4509		0.951565	1.06231	0.976714	1.08007	0.974784	1.03949		0.7474	0.9069	0.8263	0.7892	0.8195	0.7624		1.21341	0.911126	0.955101	1.03839	0.930323	1.02007		0.2755	0.2666	0.3404	0.2749	0.2505	0.2959		0.967695	1.27682	0.807579	0.91124	1.18124	1.07405		1.4261	1.4512	2.653	2.5938
creatinine	Amino Acid	Creatine Metabolism		1.9767	1.8834	1.9924	1.9496	2.1122	1.9341		0.9528	1.05787	0.978518	1.0834	0.91568	0.978449		0.4577	0.5518	0.5092	0.5041	0.5043	0.492		1.20559	0.922798	0.989984	1.0004	0.97561	1.07494		0.1353	0.1437	0.1488	0.1526	0.1258	0.1576		1.06208	1.03549	1.02554	0.824377	1.25278	1.16482		1.3766	1.2348	2.2411	2.0539
spermine	Amino Acid	Polyamine Metabolism		0	0	0	0	0	0									0	0	0	0	0	0									0	0	0	0	0	0									0.0579	0.5688	0	0
isoleucine	Amino Acid	Leucine, Isoleucine and Valine Metabolism		2.7166	2.6036	2.9087	2.7923	3.0555	2.9612		0.958404	1.11718	0.959982	1.09426	0.969138	1.09004		0.8182	1.0565	0.901	0.8592	0.8465	0.8927		1.29125	0.852816	0.953607	0.985219	1.05458	1.09105		0.4222	0.4421	0.4704	0.4654	0.4125	0.4552		1.04713	1.06401	0.989371	0.886334	1.10352	1.07816		1.629	1.6034	2.8049	2.7563
alanine	Amino Acid	Alanine and Aspartate Metabolism		1.4619	1.3729	1.571	1.5506	1.7051	1.5262		0.93912	1.14429	0.987015	1.09964	0.895079	1.04398		0.4249	0.5407	0.4726	0.4608	0.4038	0.4539		1.27253	0.874052	0.975032	0.876302	1.12407	1.06825		0.1546	0.1578	0.1651	0.1856	0.1543	0.1658		1.0207	1.04626	1.12417	0.831358	1.07453	1.07245		0.9705	0.899	1.6471	1.5999
threonine	Amino Acid	Glycine, Serine and Threonine Metabolism		1.5774	1.4466	1.7855	1.7835	1.614	1.7741		0.917079	1.23427	0.99888	0.904962	1.09919	1.1247		0.5907	0.8226	0.6465	0.7246	0.7066	0.7162	x	1.39259	0.785923	1.1208	0.975159	1.01359	1.21246		0.3619	0.3543	0.4857	0.4434	0.4521	0.4188		0.979	1.37087	0.912909	1.01962	0.926344	1.15723		1.0267	1	1.7973	2.0002
tyrosine	Amino Acid	Tyrosine Metabolism		1.1095	1.0228	1.0245	1.1117	1	1.0196		0.921857	1.00166	1.08511	0.899523	1.0196	0.918973		0.3711	0.4118	0.3307	0.3392	0.2512	0.3041		1.10967	0.80306	1.0257	0.740566	1.21059	0.819456		0	0	0	0	0	0									0.605	0.7156	1.234	1.2016
lysine	Amino Acid	Lysine Metabolism		1.9953	2.0127	2.0102	2.0893	2.1948	2.2131		1.00872	0.998758	1.03935	1.0505	1.00834	1.10916		0.8607	1.2484	0.9648	0.9115	0.9928	0.9136		1.45045	0.772829	0.944755	1.08919	0.920226	1.06146		0.4657	0.4211	0.461	0.4967	0.4213	0.4729		0.90423	1.09475	1.07744	0.848198	1.12248	1.01546		1.4902	1.6643	2.8487	2.8329
methionine	Amino Acid	Methionine, Cysteine, SAM and Taurine Metabolism		1.2071	1.2757	1.1351	1.2633	1.1593	1.4086		1.05683	0.889786	1.11294	0.917676	1.21504	1.16693		0.1575	0.3013	0.228	0.1465	0.1244	0.1322		1.91302	0.756721	0.642544	0.849147	1.0627	0.839365		0	0	0	0	0	0									0.5982	0.5526	1.0882	1.1868
putrescine	Amino Acid	Polyamine Metabolism		1.0932	1.2238	1.3108	1.4845	1.6246	1.5697		1.11947	1.07109	1.13251	1.09438	0.966207	1.43588		0.7793	1.1208	0.8658	0.9623	0.9471	0.9901		1.43821	0.772484	1.11146	0.984205	1.0454	1.2705		0.2608	0.2609	0.2761	0.2617	0.3853	0.3332		1.00038	1.05826	0.947845	1.4723	0.864781	1.27761		1.1975	1.125	3.2206	3.2865
5-methylthioadenosine (MTA)	Amino Acid	Polyamine Metabolism		0.5604	0.5594	0.5175	0.5226	0.647	0.8348		0.998216	0.925098	1.00986	1.23804	1.29026	1.48965		0	0.39	0	0	0.5472	0			0			0			0	0	0	0	0	0									0.9503	1.0641	1.6934	1.9279
ornithine	Amino Acid	Urea cycle; Arginine and Proline Metabolism		1.9575	1.9259	1.9699	1.4654	2.1854	2.0668		0.983857	1.02285	0.743896	1.49133	0.945731	1.05584		0.894	1.0295	1	0.8769	0.9929	0.9097		1.15157	0.971345	0.8769	1.13228	0.916205	1.01756		0.571	0.4479	0.6156	0.6485	0.46	0.4276		0.784413	1.37441	1.05344	0.709329	0.929565	0.748862		1.0538	1.2466	2.1688	2.0299
5-oxoproline	Amino Acid	Glutathione Metabolism		1.3576	1.0725	1.5143	1.5376	1.1952	1.1721		0.789997	1.41193	1.01539	0.777315	0.980673	0.863362		1.0012	0.9623	0.9172	1	0.8892	0.8993		0.961147	0.953133	1.09027	0.8892	1.01136	0.898222		0.5384	0.4335	0.7041	0.5758	0.4604	0.4514		0.805163	1.62422	0.817782	0.799583	0.980452	0.83841		0.8658	1.0915	1.5741	1.5904
N6,N6,N6-trimethyllysine	Amino Acid	Lysine Metabolism		1.019	0.981	0.9282	1.1401	1.0485	0.9804		0.962709	0.946177	1.22829	0.919656	0.93505	0.96212		0.2535	0.3685	0.3826	0.2971	0.4512	0.3376		1.45365	1.03826	0.776529	1.51868	0.748227	1.33176		0	0	0	0	0	0									1.0336	1.1162	2.2258	2.0064
histamine	Amino Acid	Histidine Metabolism		0.5614	0.4306	0.492	0.5217	0.4197	0.514		0.767011	1.14259	1.06037	0.804485	1.22468	0.915568		0	0	0	0	0	0									0	0	0	0	0	0									0	0.2191	0.4854	0.4894
N-acetylalanine	Amino Acid	Alanine and Aspartate Metabolism		0.9617	0.8427	0.9944	0.879	0.884	0.9534		0.876261	1.18002	0.88395	1.00569	1.07851	0.991369		0	0	0	0	0	0									0	0	0	0	0	0									0.9565	0.7955	1.671	1.0294
arginine	Amino Acid	Urea cycle; Arginine and Proline Metabolism		2.6187	2.1573	2.3947	2.4226	2.3716	2.7302		0.823806	1.11004	1.01165	0.978948	1.15121	1.04258		0.7415	1	0.8779	0.8043	1.0022	0.8228		1.34862	0.8779	0.916164	1.24605	0.820994	1.10964		0.2878	0.2706	0.3376	0.3158	0.3234	0.2981		0.940236	1.2476	0.935427	1.02407	0.921769	1.03579		1.4108	1.5028	2.6118	2.9638
serine	Amino Acid	Glycine, Serine and Threonine Metabolism		2.0669	2.1126	2.2439	2.1744	2.4411	2.0991		1.02211	1.06215	0.969027	1.12265	0.859899	1.01558		0.7858	0.9241	0.882	0.7879	0.7868	0.7647		1.176	0.954442	0.893311	0.998604	0.971912	0.973148		0.4496	0.3647	0.5728	0.6001	0.4312	0.453		0.811165	1.57061	1.04766	0.718547	1.05056	1.00756		2.2168	2.2668	3.955	3.5964
valine	Amino Acid	Leucine, Isoleucine and Valine Metabolism		1.1537	1.0416	1	1.0755	1.0725	0.9698		0.902834	0.960061	1.0755	0.997211	0.904242	0.8406		0	0.326	0.3081	0.282	0	0.2109			0.945092	0.915287	0				0	0	0	0	0	0									0.523	0.6266	1.0706	1.523
urea	Amino Acid	Urea cycle; Arginine and Proline Metabolism		1.057	1	1.2467	1.6438	0.7807	1.7652		0.946074	1.2467	1.31852	0.474936	2.26105	1.67001		0.4277	0.3466	0.6471	0.6223	0.3512	0.289		0.810381	1.86699	0.961675	0.564358	0.822893	0.675707		0	0	0	0	0	0									0.7325	0.7592	1.4066	1.1779
carnosine	Amino Acid	Histidine Metabolism		1.3157	1.1457	1.2254	1.3002	1.3181	1.1895		0.870791	1.06956	1.06104	1.01377	0.902435	0.904081		0.4895	0.6416	0.5814	0.555	0.5167	0.4962		1.31073	0.906172	0.954592	0.930991	0.960325	1.01369		0.2159	0.2719	0.2056	0.2419	0.2301	0.281		1.25938	0.75616	1.17656	0.95122	1.22121	1.30153		0.9376	0.9836	1.6432	1.6036
cysteine	Amino Acid	Methionine, Cysteine, SAM and Taurine Metabolism		0.42	0	0.4196	0	0.4921	0.4168		0		0		0.846982	0.992381		0.682	1.168	0.5655	0.5207	0.4837	0.6189		1.71261	0.484161	0.920778	0.928942	1.27951	0.907478		0	0	0	0	0	0									0.807	1.0905	1.7275	1.6827
proline	Amino Acid	Urea cycle; Arginine and Proline Metabolism		2.1862	2.1551	2.49	2.4927	2.5328	2.466		0.985774	1.1554	1.00108	1.01609	0.973626	1.12798		0.6788	0.7733	0.6768	0.6894	0.6314	0.6873		1.13922	0.87521	1.01862	0.915869	1.08853	1.01252		0.3564	0.3863	0.3512	0.3534	0.2935	0.3332		1.08389	0.909138	1.00626	0.830504	1.13526	0.934905		1.7063	1.6645	2.6967	2.5556
taurine	Amino Acid	Methionine, Cysteine, SAM and Taurine Metabolism		0.2576	0.2419	0.2425	0.247	0.2356	0.2617		0.939053	1.00248	1.01856	0.953846	1.11078	1.01592		0.6294	0.6945	0.6515	0.7106	0.6914	0.6587		1.10343	0.938085	1.09071	0.972981	0.952705	1.04655		0.1433	0.1518	0.1567	0.159	0.1427	0.1594		1.05932	1.03228	1.01468	0.897484	1.11703	1.11235		0.6857	0.719	1.1997	1.2488
citrulline	Amino Acid	Urea cycle; Arginine and Proline Metabolism		3.4624	3.4952	3.5938	3.5511	3.8473	3.5058		1.00947	1.02821	0.988118	1.08341	0.911236	1.01253		0.541	0.691	0.5847	0.5883	0.5277	0.5488		1.27726	0.846165	1.00616	0.896991	1.03998	1.01442		0.2611	0.2931	0.3017	0.3906	0.2822	0.307		1.12256	1.02934	1.29466	0.722478	1.08788	1.17579		1.7304	1.513	2.4921	2.2358
betaine	Amino Acid	Glycine, Serine and Threonine Metabolism		1.7521	1.6593	1.7824	1.8108	1.9776	1.7928		0.947035	1.07419	1.01593	1.09211	0.906553	1.02323		0.6781	0.7733	0.7484	0.7334	0.6418	0.7328		1.14039	0.9678	0.979957	0.875102	1.14179	1.08067		0.1989	0.1923	0.2228	0.2214	0.2055	0.2226		0.966817	1.15861	0.993716	0.928184	1.08321	1.11916		1.2167	1.1585	1.966	1.8339
kynurenine	Amino Acid	Tryptophan Metabolism		2.1269	2.0141	2.3383	2.0968	2.314	2.1769		0.946965	1.16097	0.89672	1.10359	0.940752	1.02351		0.9168	1.199	1.0287	0.9776	0.887	0.9561		1.30781	0.857965	0.950326	0.907324	1.0779	1.04287		0.293	0.3569	0.4073	0.5178	0.2702	0.385		1.21809	1.14122	1.2713	0.521823	1.42487	1.31399		1.6195	1.3801	2.5276	2.2727
3-methyl-2-oxovalerate	Amino Acid	Leucine, Isoleucine and Valine Metabolism		0	0.8479	0	0	0	0			0						0	0	0	0	0	0									0	0	0	0	0	0									0	0	1.0447	0.9732
5-hydroxylysine	Amino Acid	Lysine Metabolism		0.3774	0.3677	0.4254	0.3657	0.4048	0.3818		0.974298	1.15692	0.859661	1.10692	0.943182	1.01166		0.6176	0.7814	0.7215	0.6503	0.6333	0.6298		1.26522	0.923343	0.901317	0.973858	0.994473	1.01975		0	0	0	0	0	0									0.5584	1.0031	1.735	1.7702
cystathionine	Amino Acid	Methionine, Cysteine, SAM and Taurine Metabolism		1.1364	1.6788	1.1699	1.1068	1.5472	1.2432		1.4773	0.696867	0.946064	1.3979	0.803516	1.09398		0.4813	0.8932	0.5521	0.5317	0.468	0.4804		1.85581	0.618115	0.96305	0.880196	1.0265	0.99813		0.1825	0.3201	0.1953	0.4094	0.2916	0.2951		1.75397	0.610122	2.09626	0.712262	1.012	1.61699		1.6064	1.726	2.8775	2.3642
methylsuccinate	Amino Acid	Leucine, Isoleucine and Valine Metabolism		0.6933	0.8088	1.0925	0.8946	0.8185	1.3854		1.16659	1.35077	0.818856	0.914934	1.69261	1.99827		0	0.7278	1.0557	1.036	0	0.7233			1.45054	0.981339	0				0.7594	1.475	0.7327	0.6469	1.1005	0.7701		1.94232	0.496746	0.882899	1.70119	0.699773	1.01409		1.086	1.4815	0.8113	1.02
ethylmalonate	Amino Acid	Leucine, Isoleucine and Valine Metabolism		1.2629	1	1.8125	1.1697	0.882	1.126		0.791828	1.8125	0.645352	0.754039	1.27664	0.891599		0.5027	0	0	0	0	0		0					0		0	0.3566	0	0	0	0.4116			0						0.6273	0.4333	0.6903	0.965
cys-gly, oxidized	Amino Acid	Glutathione Metabolism		0	0	0	0	0	0									0	0	0	0	0	0									0	0	0	0	0	0									0	0	0.7145	0
4-methyl-2-oxopentanoate	Amino Acid	Leucine, Isoleucine and Valine Metabolism		0	0	0	0	0	0									0	0	0	0	0	0									0	0	0	0	0	0									0	0	0	0.582
cysteine s-sulfate	Amino Acid	Methionine, Cysteine, SAM and Taurine Metabolism		0.3034	0	0.3444	0	0	0.307		0		0			1.01187		0.5162	0.3767	0.4747	0.3761	0.3524	0.3196		0.729756	1.26015	0.79229	0.936985	0.906924	0.61914		0	0	0	0	0	0									0	0	0	0
N-acetylaspartate (NAA)	Amino Acid	Alanine and Aspartate Metabolism		0.3917	0.4921	0.7338	0.6515	0.7085	0.779		1.25632	1.49116	0.887844	1.08749	1.09951	1.98877		0.4269	0.7901	0.6477	0.7852	0	0.7013		1.85078	0.81977	1.21229	0		1.64277		0	0.3116	0.2588	0	0	0			0.830552	0					0.7969	0.5951	1.0472	0.9326
3-indoxyl sulfate	Amino Acid	Tryptophan Metabolism		1.2417	1.0984	1.5698	1.7508	0.8481	1.0886		0.884594	1.42917	1.1153	0.484407	1.28358	0.876701		0	0	0	0	0	0									0	0	0	0	0	0									0	0	0.4482	0.8071
N-acetylglycine	Amino Acid	Glycine, Serine and Threonine Metabolism		2.8488	2.6555	2.9269	2.6278	2.8952	2.755		0.932147	1.1022	0.89781	1.10176	0.951575	0.967074		0.6436	0.7462	0.6571	0.8529	0.6357	0.7192		1.15942	0.880595	1.29798	0.745339	1.13135	1.11746		0.6288	0.8381	0.5591	0.559	0.5439	0.5737		1.33286	0.667104	0.999821	0.972987	1.05479	0.912373		2.077	1.8556	3.5744	3.1996
creatine	Amino Acid	Creatine Metabolism		1.2035	0.9968	1.0291	1.0567	1.0342	1		0.828251	1.0324	1.02682	0.978707	0.966931	0.83091		0.8115	0.9262	0.7355	0.7768	0.7842	0.7251		1.14134	0.794105	1.05615	1.00953	0.924637	0.89353		0.1119	0.1097	0.1648	0.1251	0.12	0.1473		0.98034	1.50228	0.759102	0.959233	1.2275	1.31635		0.8105	0.9225	1.391	1.4403
1-methylhistidine	Amino Acid	Histidine Metabolism		1.0382	1.0175	1.0555	0.9315	1.8225	0.989		0.980062	1.03735	0.88252	1.95652	0.542661	0.95261		0	0	0	0	0	0									0	0	0	0	0	0									0.6267	0.383	0.7465	0.4322
2-methylbutyrylglycine (C5)	Amino Acid	Leucine, Isoleucine and Valine Metabolism		1.0945	1.1092	1.0357	1	0.9374	0.6922		1.01343	0.933736	0.965531	0.9374	0.738425	0.632435		0	0	0	0	0	0									0	0	0	0	0	0									0.8152	0.6235	0.9755	1.1
3-(4-hydroxyphenyl)lactate (HPLA)	Amino Acid	Tyrosine Metabolism		1.8484	1.0223	1.4359	1.0744	0.9623	0.9777		0.553073	1.40458	0.748242	0.895663	1.016	0.528944		0	0	0	0	0	0									0	0	0	0	0	0									0	0	0	1.3275
hydroxyproline	Amino Acid	Urea cycle; Arginine and Proline Metabolism		1.1256	1.0911	1.1921	1.1447	1.4225	1.1945		0.96935	1.09257	0.960238	1.24268	0.839719	1.06121		0.3342	0.4559	0.4291	0.4153	0.3297	0.3982		1.36415	0.941215	0.96784	0.793884	1.20776	1.1915		0.094	0.1004	0.1019	0.1117	0.096	0.1219		1.06809	1.01494	1.09617	0.859445	1.26979	1.29681		0.8693	0.9856	1.5413	1.306
phenol sulfate	Amino Acid	Tyrosine Metabolism		1.0789	0.9215	0.8275	1.0339	0.976	1.0488		0.854111	0.897992	1.24943	0.943998	1.07459	0.972101		0.5006	0.528	0.401	0.57	0.4711	0.4853		1.05473	0.75947	1.42145	0.826491	1.03014	0.969437		0	0	0	0	0	0									0.6653	0.7086	0.8512	0.9998
isobutyrylcarnitine (C4)	Amino Acid	Leucine, Isoleucine and Valine Metabolism		0.6122	0.4725	0.5813	0.539	0.606	0.5251		0.771807	1.23026	0.927232	1.1243	0.866502	0.857726		0.7263	1.0328	0.7951	0.8121	0.9334	0.7223		1.422	0.769849	1.02138	1.14937	0.773838	0.994493		0.1613	0.2289	0.2886	0.2408	0.2353	0.2867		1.41909	1.26081	0.834373	0.977159	1.21844	1.77743		1.8226	1.8756	3.0332	3.0868
N-acetylasparagine	Amino Acid	Alanine and Aspartate Metabolism		0	0	0.4689	0.6047	0	0.591				1.28961	0				0	0.5361	0	0	0.3673	0.3954			0			1.0765			0	0	0	0	0	0									0.9049	0.8058	1.1122	1.3012
N-acetylglutamine	Amino Acid	Glutamate Metabolism		1.1747	1.3749	0.3672	0.949	0.9174	1.0565		1.17043	0.267074	2.58442	0.966702	1.15162	0.899379		0	0.6684	0.4675	0.1893	1.0499	0.5532			0.699431	0.40492	5.54622	0.526907			0	0.4627	0.4913	0.4422	0.5821	0			1.06181	0.900061	1.31637	0			1.0266	0	0.8939	1.2785
isovalerylcarnitine (C5)	Amino Acid	Leucine, Isoleucine and Valine Metabolism		0.6242	0	0	0	0	0.6115		0					0.979654		0.4742	0.2587	0.5229	0.7023	0.6326	0		0.54555	2.02126	1.34309	0.900755	0	0		0	0	0	0	0	0									0.9227	4.0313	1.3689	1.4114
ophthalmate	Amino Acid	Glutathione Metabolism		1.8413	2.704	1.7207	1.7737	2.1727	1.6687		1.46853	0.636354	1.0308	1.22495	0.768031	0.906262		0	0	0	0	0	0									0	0	0	0.1258	0	0					0				1.9553	1.5785	2.0326	1.2254
isovalerylglycine	Amino Acid	Leucine, Isoleucine and Valine Metabolism		1.5571	0.6689	1.0823	1.1089	0.9024	0.8706		0.429581	1.61803	1.02458	0.813779	0.964761	0.559116		0	0	0	0	0	0									0	0	0	0	0	0									0.613	0.8952	1.2344	1.4024
prolylhydroxyproline	Amino Acid	Urea cycle; Arginine and Proline Metabolism		0	0	2.7816	2.944	4.1734	2.8083				1.05838	1.4176	0.672905			0.3003	0.5138	0.3168	0.3905	0.3994	0		1.71096	0.616582	1.23264	1.02279	0	0		0	0	0	0	0	0									0	0.5625	0	1.1947
N-acetyl-aspartyl-glutamate (NAAG)	Amino Acid	Glutamate Metabolism		0	0.1627	0	0	0.1502	0			0			0			0.3578	0.6578	0.3883	0.3468	0.3486	0.363		1.83846	0.590301	0.893124	1.00519	1.04131	1.01453		0	0	0	0	0	0									0.5962	0.5555	1.0469	0.7545
dimethylarginine (ADMA + SDMA)	Amino Acid	Urea cycle; Arginine and Proline Metabolism		0	0.6491	0	0	0.992	0.8641			0			0.871069			0	0	0	0	0	0									0	0	0	0	0	0									0	0	0.7597	1.1124
N-acetylserine	Amino Acid	Glycine, Serine and Threonine Metabolism		0.9982	0.8165	1.1328	0.6711	0.8593	1.0099		0.817972	1.38739	0.592426	1.28044	1.17526	1.01172		0.9223	1.2867	0.9	0.8325	1.0478	0.8891		1.3951	0.699464	0.925	1.25862	0.84854	0.964003		0.6117	0.3829	0.7568	0.5247	0.4676	0.5804		0.62596	1.9765	0.693314	0.891176	1.24123	0.948831		0.8871	0.8076	1.3703	1.3002
N-acetylputrescine	Amino Acid	Polyamine Metabolism		0	0	0	0	0.5643	0						0			0	0	0.4356	0	0	0				0					0	0	0	0	0	0									0	0.5391	0.8921	1.137
gamma-carboxyglutamate	Amino Acid	Glutamate Metabolism		0.0771	0.0688	0.0992	0.0738	0.0981	0.1008		0.892348	1.44186	0.743952	1.32927	1.02752	1.30739		0.9743	1.1762	1.0674	1.0706	0.9879	1.0121		1.20723	0.907499	1.003	0.922754	1.0245	1.0388		0.0785	0.0764	0.0938	0.0822	0.0788	0.0819		0.973248	1.22775	0.876333	0.958637	1.03934	1.04331		0.3299	0.6399	1.2876	1.1866
S-1-pyrroline-5-carboxylate	Amino Acid	Glutamate Metabolism		0	0	0.5326	0.2664	0.828	0				0.500188	3.10811	0			0	0.9758	0.8152	0	0.5641	0.6358			0.835417	0		1.12711			0	0.3769	0	0	0	0			0						0.5032	0.6741	0	0.4637
S-adenosylhomocysteine (SAH)	Amino Acid	Methionine, Cysteine, SAM and Taurine Metabolism		0	0	0	0	0	0									0	0	0	0	0	0									0	0	0	0	0	0									0	0	0	0
N-delta-acetylornithine	Amino Acid	Urea cycle; Arginine and Proline Metabolism		1.6787	2.3968	2.1188	2.5475	2.3405	1.3119		1.42777	0.884012	1.20233	0.918744	0.560521	0.781498		0	0	0	0	0	0									0	0	0	0	0	0									0	0.7012	0.9938	0.6525
S-methylcysteine sulfoxide	Amino Acid	Methionine, Cysteine, SAM and Taurine Metabolism		0.9355	1.0492	0.9946	1.0653	0.4458	1.0747		1.12154	0.94796	1.07108	0.418474	2.41072	1.1488		0	0.1924	0	0	0	0			0						0	0	0	0	0	0									0	0	1.0938	0.8699
5-(galactosylhydroxy)-L-lysine	Amino Acid	Lysine Metabolism		0	0	0.2756	0	0.531	0				0		0			0	0.9034	0.7758	0.4944	0.6948	0.7216			0.858756	0.637278	1.40534	1.03857			0	0	0	0	0	0									0.5674	0.6378	0.9748	0.7069
3-methyl-2-oxobutyrate	Amino Acid	Leucine, Isoleucine and Valine Metabolism		0	0	0	0.4471	0	0					0				0	0	0	0	0	0									0	0	0	0	0	0									0.5686	0	0.9426	0.7996
methionine sulfone	Amino Acid	Methionine, Cysteine, SAM and Taurine Metabolism		1.45	1.3531	1.361	1.5684	1.565	1.3681		0.933172	1.00584	1.15239	0.997832	0.874185	0.943517		0.308	0.3434	0.3427	0.2416	0.2669	0.297		1.11494	0.997962	0.70499	1.10472	1.11278	0.964286		0	0	0	0	0	0									0.741	0.7394	0.9292	1.0857
2-methylbutyrylcarnitine (C5)	Amino Acid	Leucine, Isoleucine and Valine Metabolism		0	0	0	0	0	0									0	0	0.0768	0.1786	0	0				2.32552	0				0	0	0	0	0	0									0	0	0.6708	1.0161
fructosyllysine	Amino Acid	Lysine Metabolism		1.2631	1.2416	1.4272	1.4325	1.4661	1.3969		0.982978	1.14948	1.00371	1.02346	0.9528	1.10593		0.3152	0	0	0	0.3272	0.4389		0				1.34138	1.39245		0	0	0	0	0	0									0	0	1.0492	1.154
N-acetyltaurine	Amino Acid	Methionine, Cysteine, SAM and Taurine Metabolism		0	0.198	0	0	0	0			0						0	0.4528	0.319	0.4376	0.4856	0.4605			0.704505	1.37179	1.10969	0.948311			0	0	0	0	0	0									0	0.2546	0.3984	0.4483
C-glycosyltryptophan	Amino Acid	Tryptophan Metabolism		0	0	0	0.132	0	0					0				0.5225	0.7669	0.4661	0.4896	0.7307	0.4928		1.46775	0.607772	1.05042	1.49244	0.674422	0.943158		0	0	0	0	0	0									0.3743	0.3952	0.752	0.6295
p-cresol glucuronide*	Amino Acid	Tyrosine Metabolism		1.6715	1.3927	1.3132	1.2742	1.216	1.2207		0.833204	0.942917	0.970302	0.954324	1.00387	0.730302		0	0.3906	0	0.3082	0.3191	0.2713			0		1.03537	0.850204			0	0	0	0	0	0									0.922	0.9017	1.8756	1.7755
beta-citrylglutamate	Amino Acid	Glutamate Metabolism		0.1607	0.1298	0.1273	0.1289	0.1206	0.1249		0.807716	0.98074	1.01257	0.935609	1.03566	0.777225		0.3642	0.4796	0.3816	0.3879	0.3568	0.3408		1.31686	0.795663	1.01651	0.919825	0.955157	0.93575		0.0263	0.0306	0.0427	0.0386	0.0275	0.0371		1.1635	1.39542	0.903981	0.712435	1.34909	1.41065		0.3555	0.5286	1.0591	1
N,N,N-trimethyl-5-aminovalerate	Amino Acid	Lysine Metabolism		0.4388	0.4088	0.4307	0.4543	0.497	0.4237		0.931632	1.05357	1.05479	1.09399	0.852515	0.965588		0.5891	0.768	0.6178	0.6574	0.6894	0.6409		1.30368	0.804427	1.0641	1.04868	0.929649	1.08793		0.1723	0.1914	0.1912	0.1963	0.1729	0.2081		1.11085	0.998955	1.02667	0.880795	1.20359	1.20778		0.7086	0.6225	1.1623	1.0983
alpha-ketoglutaramate*	Amino Acid	Glutamate Metabolism		0.9165	0.9668	1	0.9979	1.4151	1.0831		1.05488	1.03434	0.9979	1.41808	0.765388	1.18178		0.5083	0.5257	0.5341	0.7571	0.6168	0.6002		1.03423	1.01598	1.41752	0.814688	0.973087	1.1808		0.2851	0	0	0.4835	0	0		0			0		0		1.7455	1.5585	2.4958	3.3238
cysteinylglycine disulfide*	Amino Acid	Glutathione Metabolism		0	0	0	0.1625	0	0.1334					0				0.7392	1.0858	0.6028	0.772	0.9912	0.7473		1.46889	0.555167	1.28069	1.28394	0.753935	1.01096		0	0	0	0	0	0									0.3497	0.489	0	0.9171
N6-methyllysine	Amino Acid	Lysine Metabolism		1.4429	1.2147	1.3682	1.3836	1.6132	1.4722		0.841846	1.12637	1.01126	1.16594	0.912596	1.02031		0.247	0.3647	0.1415	0.1481	0.2754	0.3279		1.47652	0.38799	1.04664	1.85955	1.19063	1.32753		0	0	0	0	0	0									0.6419	0.6232	1.1394	1.2368
N,N,N-trimethyl-alanylproline betaine (TMAP)	Amino Acid	Urea cycle; Arginine and Proline Metabolism		0	0	0	0	0.5924	0						0			0	0	0.2215	0	0	0				0					0	0	0	0	0	0									0.8292	0.8382	0.4584	0
oxindolylalanine	Amino Acid	Tryptophan Metabolism		0	0	0.437	0.487	0.5999	0.6227				1.11442	1.23183	1.03801			0	0	0	0	0	0									0	0	0	0	0	0									1.3108	0.8284	2.399	2.3161
lactate	Carbohydrate	Glycolysis, Gluconeogenesis, and Pyruvate Metabolism		2.046	1.6567	1.8882	1.8332	1.7203	1.947		0.809726	1.13974	0.970872	0.938414	1.13178	0.951613		0.901	0.3973	0.4091	0.2721	0.5163	0.7474		0.440954	1.0297	0.665119	1.89746	1.44761	0.829523		0.2873	0.1205	0.2708	0.6784	0.326	0.3748		0.419422	2.2473	2.50517	0.480542	1.14969	1.30456		0.5441	0.5063	1.1486	0.9022
fructose	Carbohydrate	Fructose, Mannose and Galactose Metabolism		0.2667	0.2986	0.2991	0.2119	0.2359	0.2551		1.11961	1.00167	0.708459	1.11326	1.08139	0.956505		0.1666	0.1974	0.1501	0.1581	0.1794	0.1561		1.18487	0.760385	1.0533	1.13472	0.870123	0.936975		0.0751	0	0.1046	0.0819	0	0.052		0		0.782983	0		0.69241		0.5993	0.7732	1.0094	0.9903
mannose	Carbohydrate	Fructose, Mannose and Galactose Metabolism		1.4831	1.4028	1.2652	1.4424	1.1808	1.4773		0.945857	0.90191	1.14006	0.818636	1.2511	0.996089		0.6883	0.8066	0.7368	0.7495	0.8455	0.7194		1.17187	0.913464	1.01724	1.12809	0.850857	1.04518		0.2396	0.3041	0	0.388	0.3479	0.3375		1.2692	0		0.896649	0.970106	1.4086		1.1008	0.8426	1.7319	1.2945
3-phosphoglycerate	Carbohydrate	Glycolysis, Gluconeogenesis, and Pyruvate Metabolism		1.2898	1.045	1.1648	1.0421	1.2309	0.9728		0.810203	1.11464	0.89466	1.18117	0.790316	0.754225		0	0	0	0	0	0									0	0	0	0	0	0									0	0.5039	0.8059	0.787
ribose	Carbohydrate	Pentose Metabolism		0.7417	0.9652	0.9312	0.9098	0.9885	0.9358		1.30133	0.964774	0.977019	1.0865	0.946687	1.2617		0.4169	0.9878	0.7406	0.5311	0.7676	0.5468		2.36939	0.749747	0.717121	1.4453	0.71235	1.31159		0	0	0	0.1362	0	0.1318					0				2.0842	1.8078	3.2402	2.7575
sucrose	Carbohydrate	Disaccharides and Oligosaccharides		0	0	0	0	0	0									0	0.5913	1.1124	0.9585	0	0.7317			1.88128	0.86165	0				0	0.7935	1.2636	0	0	0			1.59244	0					0	0	0	0
glycerate	Carbohydrate	Glycolysis, Gluconeogenesis, and Pyruvate Metabolism		0.8653	0.7961	0.6854	0.6666	0.6208	0.7894		0.920028	0.860947	0.972571	0.931293	1.27159	0.912285		0.9422	1.0696	0.9047	0.8989	0.8973	0.8498		1.13522	0.84583	0.993589	0.99822	0.947063	0.901932		0.2842	0.2945	0.2763	0.2893	0.2863	0.2972		1.03624	0.9382	1.04705	0.98963	1.03807	1.04574		1.2572	1.2412	1.8983	2.1934
glucuronate	Carbohydrate	Aminosugar Metabolism		0.7245	0.6142	0.5988	0.5812	0.391	0.4964		0.847757	0.974927	0.970608	0.672746	1.26957	0.685162		0.6422	0.6498	0.5824	0.6398	0.6614	0.6452		1.01183	0.896276	1.09856	1.03376	0.975507	1.00467		0	0	0	0	0	0									0.6986	0.499	1.125	0.6396
maltose	Carbohydrate	Glycogen Metabolism		0.3121	0.34	0.4116	0.3773	0.404	0.4071		1.08939	1.21059	0.916667	1.07077	1.00767	1.30439		0.5263	1	0.687	0.7299	0.5948	0.7248		1.90006	0.687	1.06245	0.814906	1.21856	1.37716		0	0	0	0.1436	0.0886	0.1027					0.616992	1.15914			2.8252	2.6362	4.7361	4.3889
ribitol	Carbohydrate	Pentose Metabolism		0.1623	0	0	0	0.1611	0		0				0	0		0	0	0	0	0	0									0	0	0	0	0	0									0.4281	0.5063	0.8298	0.8252
maltotetraose	Carbohydrate	Glycogen Metabolism		0	0	0	0	0	0									0	0	0	0	0	0									0	0	0.1158	0	0	0				0					0.7242	0.8912	1.5773	1.0216
pyruvate	Carbohydrate	Glycolysis, Gluconeogenesis, and Pyruvate Metabolism		0.7251	0.9556	0.7549	0.7263	0.7829	1.1859		1.31789	0.789975	0.962114	1.07793	1.51475	1.6355		0	0	0	0	0	0									0	0	0	0	0	0									0.2228	0	0.3485	0.4755
ribonate	Carbohydrate	Pentose Metabolism		0	0	0	0	0	0									0	0	0	0	0	0									0	0	0	0	0	0									0	0	0.542	0.5151
N-acetylneuraminate	Carbohydrate	Aminosugar Metabolism		0.6337	0.4568	0.6447	0.5507	0.4731	0.6174		0.720846	1.41134	0.854196	0.859088	1.30501	0.974278		0	0	0	0	0	0									0	0	0	0	0	0									0	0	0.5618	0.4906
N-glycolylneuraminate	Carbohydrate	Aminosugar Metabolism		0.1882	0.1765	0.1873	0.1931	0.1856	0.2411		0.937832	1.06119	1.03097	0.96116	1.29903	1.28108		1.0496	1.5689	1.0369	0.9596	0.9468	1		1.49476	0.660909	0.925451	0.986661	1.05619	0.952744		0	0	0	0.0472	0	0					0				0.6802	0.5866	0.8278	0.8076
erythronate*	Carbohydrate	Aminosugar Metabolism		1.0548	1.0481	1.0648	0.9153	0.8972	1.235		0.993648	1.01593	0.859598	0.980225	1.3765	1.17084		0.54	0.69	0.5806	0.6929	0.5519	0.6477		1.27778	0.841449	1.19342	0.796507	1.17358	1.19944		0.1861	0.4117	0.3531	0.2869	0.2075	0.2629		2.21225	0.857663	0.812518	0.723249	1.26699	1.41268		1.0433	0.9567	1.6118	1.5986
maltotriose	Carbohydrate	Glycogen Metabolism		0.321	0.2534	0.2334	0.2173	0.1986	0.2262		0.789408	0.921073	0.93102	0.913944	1.13897	0.704673		0.3649	0.3719	0.399	0.3681	0.3735	0.3328		1.01918	1.07287	0.922556	1.01467	0.891031	0.912031		0.1586	0.1749	0.2747	0.2033	0.1554	0.2071		1.10277	1.57061	0.74008	0.764388	1.33269	1.3058		3.3232	2.989	5.3909	4.9521
mannitol/sorbitol	Carbohydrate	Fructose, Mannose and Galactose Metabolism		0.0738	0.0723	0.0773	0.0746	0.07	0.0844		0.979675	1.06916	0.965071	0.938338	1.20571	1.14363		0.0068	0.0071	0.0067	0.006	0.0065	0.0059		1.04412	0.943662	0.895522	1.08333	0.907692	0.867647		0	0.0043	0.0147	0.0156	0	0.0133			3.4186	1.06122	0				0.5712	0.5322	1.003	0.9864
N-acetylglucosamine/N-acetylgalactosamine	Carbohydrate	Aminosugar Metabolism		0.1343	0.16	0.165	0.1586	0.2045	0.1684		1.19136	1.03125	0.961212	1.28941	0.823472	1.25391		0.6666	0.9443	0.6841	0.6792	0.6068	0.7076		1.41659	0.724452	0.992837	0.893404	1.16612	1.06151		0.0578	0.0676	0.0744	0.086	0.0694	0.0847		1.16955	1.10059	1.15591	0.806977	1.22046	1.4654		0.6771	0.6474	1.0695	1
glucose	Carbohydrate	Glycolysis, Gluconeogenesis, and Pyruvate Metabolism		2.4402	2.2145	2.2962	2.1631	2.2186	2.354		0.907508	1.03689	0.942035	1.02566	1.06103	0.964675		0.5965	0.8181	0.6174	0.6574	0.6751	0.6415		1.3715	0.754675	1.06479	1.02692	0.95023	1.07544		0.1128	0.125	0.16	0.1513	0.1159	0.1536		1.10816	1.28	0.945625	0.766028	1.32528	1.3617		1.9496	1.8508	3.1506	2.9941
arabonate/xylonate	Carbohydrate	Pentose Metabolism		0	0	0	0	0	0									0	0	0	0.5918	0	0					0				0	0	0	0	0	0									0.5947	1	0.7594	0
arabitol/xylitol	Carbohydrate	Pentose Metabolism		0.1816	0	0	0	0.1843	0		0				0	0		0	0	0	0	0	0									0	0	0	0	0	0									0.3598	0.3582	0.635	0.6083
sedoheptulose	Carbohydrate	Pentose Metabolism		0	0	0	0	0	0									0.6674	0.9143	0.7381	0.6616	0.7047	0.6851		1.36994	0.807284	0.896356	1.06515	0.972187	1.02652		0	0	0	0	0	0									0.5258	0.5948	0.9286	1.0472
lyxonate	Carbohydrate	Pentose Metabolism		0	0	0	0	0	0									0	0	0	0	0	0									0	0	0	0	0	0									0.3107	0	0.5715	0.5546
nicotinamide	Cofactors and Vitamins	Nicotinate and Nicotinamide Metabolism		0.4954	1.2202	0.6276	0.6552	1.4554	0.6892		2.46306	0.514342	1.04398	2.22131	0.473547	1.3912		0.3885	0.9418	0.449	0.4128	0.3866	0.4112		2.4242	0.476747	0.919376	0.936531	1.06363	1.05843		0.1558	0.2801	0.155	0.2711	0.1881	0.2798		1.79782	0.553374	1.74903	0.69384	1.48751	1.79589		1.9738	1.1097	3.2728	1.7254
pantothenate (Vitamin B5)	Cofactors and Vitamins	Pantothenate and CoA Metabolism		1.0318	0.9956	1.0989	1.147	1.1246	1.2861		0.964916	1.10376	1.04377	0.980471	1.14361	1.24646		0.552	0.7007	0.6157	0.5912	0.4792	0.5719		1.26938	0.878693	0.960208	0.810555	1.19345	1.03605		0.2652	0.3422	0.2483	0.3606	0.2626	0.2008		1.29035	0.725599	1.45228	0.728231	0.764661	0.757164		1.249	1.3202	2.194	2.333
pyridoxal	Cofactors and Vitamins	Vitamin B6 Metabolism		1.1231	0.7991	1.0954	0.9168	0.8976	1.0315		0.711513	1.37079	0.836955	0.979058	1.14918	0.91844		0.7236	1.0282	0.8607	1.0261	0.9983	0.9186		1.42095	0.837094	1.19217	0.972907	0.920164	1.26949		0.8167	1.0017	0.6918	0.934	1.0145	0.8692		1.22652	0.690626	1.3501	1.08619	0.856777	1.06428		0.6437	0	1.0071	1.1142
thiamin (Vitamin B1)	Cofactors and Vitamins	Thiamine Metabolism		0	0	0	0	0	0									0	0	0	0	0	0									0	0	0	0	0	0									0	0	0	0
nicotinamide ribonucleotide (NMN)	Cofactors and Vitamins	Nicotinate and Nicotinamide Metabolism		3.7114	3.0825	2.7011	2.6572	2.5623	2.5977		0.830549	0.876269	0.983747	0.964286	1.01382	0.699925		0	0	0	0	0.1789	0						0			0	0	0.2147	0.2659	0.22	0				1.23847	0.827379	0			1.1344	1.2697	1.7213	1.2655
threonate	Cofactors and Vitamins	Ascorbate and Aldarate Metabolism		0.5878	0.5561	0.5675	0.5605	0.5801	0.6485		0.94607	1.0205	0.987665	1.03497	1.11791	1.10327		0.6702	0.8973	0.8973	1.3853	1.0936	1.2168		1.33885	1	1.54385	0.789432	1.11266	1.81558		0.2427	0.2939	0.3378	0.2917	0.3132	0.3142		1.21096	1.14937	0.863529	1.07371	1.00319	1.2946		0.6756	0.6226	1.3309	1.3341
pyridoxate	Cofactors and Vitamins	Vitamin B6 Metabolism		1	1.1518	0	1.0212	0	0.908		1.1518	0		0		0.908		0.6999	0.529	0	0	0	0		0.755822	0				0		0	0	0	0	0	0									0.6326	0.9531	0.9209	1.1886
nicotinamide riboside	Cofactors and Vitamins	Nicotinate and Nicotinamide Metabolism		0.8962	0.7015	0.8876	0.7367	0.7125	0.5923		0.782749	1.26529	0.829991	0.967151	0.831298	0.660902		0.5064	0.5775	0.5494	0.4657	0.6133	0.4766		1.1404	0.951342	0.847652	1.31694	0.777107	0.941153		0.3164	0.2834	0.2963	0.2586	0.2575	0.2357		0.895702	1.04552	0.872764	0.995746	0.91534	0.744943		1.0803	1.0692	1.5802	1.445
heme	Cofactors and Vitamins	Hemoglobin and Porphyrin Metabolism		0.7157	0.7328	1.0441	0.9559	1.1836	0.8044		1.02389	1.42481	0.915525	1.2382	0.679621	1.12393		0.0369	0.9322	0.1413	0.1717	0.2293	0.251		25.2629	0.151577	1.21515	1.33547	1.09464	6.80217		0	0	0.1005	0.1362	0.1283	0.1419				1.35522	0.941997	1.106			4.5647	4.7987	5.4876	6.5766
gulonate*	Cofactors and Vitamins	Ascorbate and Aldarate Metabolism		1.1153	0.7057	0.6222	0.7308	0.4857	0.8207		0.632745	0.881678	1.17454	0.664614	1.68973	0.735856		0	0	0	0	0	0									0	0	0	0	0	0									0.6357	0.4811	1.0101	0.8177
2-O-methylascorbic acid	Cofactors and Vitamins	Ascorbate and Aldarate Metabolism		0.8816	0.8426	1.1116	0.8849	0.8375	1		0.955762	1.31925	0.79606	0.946435	1.19403	1.1343		0.7609	0.9651	0.8758	0.9867	0.8384	0.7216		1.26837	0.907471	1.12663	0.849701	0.860687	0.948351		0	0	0	0	0	0									0	0.4325	0.5526	0.5603
alpha-ketoglutarate	Energy	TCA Cycle		0.4834	0.4315	0.5708	0.4857	0.5333	0.7137		0.892635	1.32283	0.850911	1.098	1.33827	1.47642		0.8559	1.1434	1.2158	1.2018	0.9301	1.2576		1.3359	1.06332	0.988485	0.773922	1.35211	1.46933		0.1285	0.1571	0.1293	0.1694	0.1719	0.1475		1.22257	0.823043	1.31013	1.01476	0.858057	1.14786		0.9708	0.904	2.1144	1.8475
malate	Energy	TCA Cycle		0.3789	0.4801	0.4059	0.5431	0.4738	0.3907		1.26709	0.845449	1.33801	0.872399	0.82461	1.03114		0.2472	0.4628	0.3439	0.2631	0.3797	0.3554		1.87217	0.743086	0.765048	1.44318	0.936002	1.4377		0	0	0	0.1143	0.1504	0					1.31584	0			1.3661	1.149	2.0633	1.6637
succinate	Energy	TCA Cycle		0.9034	0.7539	0.6826	0.759	0.6691	0.8789		0.834514	0.905425	1.11192	0.881555	1.31356	0.97288		0.824	0.9548	0.9519	0.9713	0.9048	0.6687		1.15874	0.996963	1.02038	0.931535	0.739058	0.811529		0.5287	0.6876	0.6035	0.6249	0.5742	0.5472		1.30055	0.877691	1.03546	0.918867	0.952978	1.03499		0.8792	0.9057	1.3512	1.0037
citrate	Energy	TCA Cycle		0.5931	0.4798	0.4717	0.4832	0.4583	0.4402		0.80897	0.983118	1.02438	0.948469	0.960506	0.742202		0.3166	0.3828	0.299	0.2949	0.3085	0.2602		1.2091	0.781087	0.986288	1.04612	0.843436	0.821857		0.0439	0.0413	0.0525	0.0568	0.0468	0.0594		0.940774	1.27119	1.0819	0.823944	1.26923	1.35308		0.2882	0.5766	1.1263	1
fumarate	Energy	TCA Cycle		0.5869	0.5362	0.5918	0.5758	0.491	0.6239		0.913614	1.10369	0.972964	0.852727	1.27067	1.06304		0.6387	0.5454	0.6356	0.6231	0.5657	0.5378		0.853922	1.16538	0.980334	0.90788	0.950681	0.842023		0.3988	0.4289	0.4028	0.436	0.4078	0.509		1.07548	0.939147	1.08242	0.935321	1.24816	1.27633		0.7065	0.6628	1.1617	1.0912
isocitrate	Energy	TCA Cycle		0.3936	0.5324	0.4324	0.4565	0.7701	0.5515		1.35264	0.812171	1.05574	1.68697	0.716141	1.40117		0.1309	0.2495	0.2047	0.2782	0.1394	0.2198		1.90604	0.820441	1.35906	0.501078	1.57676	1.67914		0	0.0599	0	0.0574	0.0316	0.0474			0		0.550523	1.5			0.3991	0.4228	1.0467	0.8972
tricarballylate	Energy	TCA Cycle		1.2601	1.0396	0.7672	0.8873	0.7845	0.9135		0.825014	0.737976	1.15654	0.884143	1.16444	0.724942		1.2398	1.1794	1.3429	1.1906	1.1435	0.9862		0.951282	1.13863	0.886589	0.96044	0.86244	0.795451		0.8612	0.7923	0.8756	0.9609	0.9024	1.1249		0.919995	1.10514	1.09742	0.93912	1.24656	1.3062		0.8128	0.9194	1.4113	1.1717
itaconate	Energy	TCA Cycle		0	0	0	0	0	0									0.1849	0.1757	0.198	0.1563	0.2034	0.1775		0.950243	1.12692	0.789394	1.30134	0.872665	0.959978		0	0	0	0	0	0									0.4561	0.4518	0.7368	0.7763
mesaconate (methylfumarate)	Energy	TCA Cycle		0	0	0	0	0	0									0	0	0	0	0	0									0	0	0	0	0	0									0	0	0	0
homocitrate	Energy	TCA Cycle		0.1181	0.0972	0.0841	0	0.0737	0.0951		0.823031	0.865226	0		1.29037	0.80525		0.2074	0.2379	0.1953	0.195	0.2326	0.1634		1.14706	0.820933	0.998464	1.19282	0.702494	0.78785		0	0	0	0	0	0									0.4172	0.4549	0.7791	0.7612
phosphate	Energy	Oxidative Phosphorylation		1.0049	0.9577	1.0722	1.0883	0.9646	1.0683		0.95303	1.11956	1.01502	0.886336	1.10751	1.06309		0.9916	0.9928	1.0358	1.0541	0.942	1.021		1.00121	1.04331	1.01767	0.893653	1.08386	1.02965		1.0006	0.9948	1.0276	1.0188	1.0273	1.0003		0.994203	1.03297	0.991436	1.00834	0.973718	0.9997		0.7138	0.8588	0.9802	1.0296
aconitate [cis or trans]	Energy	TCA Cycle		0.622	0.5158	0.5217	0.6378	0.5314	0.5263		0.82926	1.01144	1.22254	0.833177	0.990403	0.846141		0.2369	0.3097	0.2735	0.3262	0.2907	0.2524		1.3073	0.883113	1.19269	0.891171	0.868249	1.06543		0.0298	0.0321	0.0511	0.0532	0.0419	0.0593		1.07718	1.5919	1.0411	0.787594	1.41527	1.98993		0.4968	0.5921	1.1391	0.976
cholesterol	Lipid	Sterol		1.3813	1.0782	1.0224	1.1699	1.2331	1.0838		0.780569	0.948247	1.14427	1.05402	0.878923	0.784623		0.5016	1.2143	0.4249	0.5361	0.6624	0.3956		2.42085	0.349914	1.26171	1.23559	0.597222	0.788676		0	0	0.3368	0	0.214	1.1694				0		5.46449			0.6613	1.0552	1.1903	2.1488
glutarate (C5-DC)	Lipid	Fatty Acid, Dicarboxylate		0	0.4301	0.8169	1.1263	0	0.8978			1.89933	1.37875	0				0.9205	0	1.2789	1.6692	0.6637	0.9449		0		1.30518	0.397616	1.42369	1.02651		0.976	0.9264	1.1866	0.698	0.4301	1.2287		0.94918	1.28087	0.588235	0.616189	2.85678	1.25891		0.8779	1.11	1.3173	1.274
3-hydroxy-3-methylglutarate	Lipid	Mevalonate Metabolism		1.3042	0.9723	0.7822	0.8582	0.7776	1.0309		0.745514	0.804484	1.09716	0.906082	1.32575	0.790446		0.7178	0.6872	0.6096	0.5119	0.5417	0.543		0.95737	0.887078	0.839731	1.05821	1.0024	0.756478		0.4194	0.6318	0.5979	1.4107	1.4879	1.4477		1.50644	0.946344	2.35942	1.05472	0.972982	3.45184		0.9773	0.8308	1.251	1.2219
3-hydroxybutyrate (BHBA)	Lipid	Ketone Bodies		2.6828	1.9411	2.0776	2.0686	1.7989	2.8571		0.723535	1.07032	0.995668	0.869622	1.58825	1.06497		0.7026	0.6726	0.6978	0.6644	0.5265	0.5124		0.957301	1.03747	0.952135	0.792444	0.973219	0.729291		0.1294	0.1224	0.7768	0.101	0	0.1656		0.945904	6.34641	0.130021	0		1.27975		1.1492	1.0823	2.2303	2.0949
arachidonate (20:4n6)	Lipid	Long Chain Polyunsaturated Fatty Acid (n3 and n6)		0.7689	0.8688	0.9169	0.8271	1.412	1.1641		1.12993	1.05536	0.902061	1.70717	0.824433	1.51398		0.4887	1.5145	0.4774	0.3744	0.4824	0.3414		3.09904	0.31522	0.784248	1.28846	0.707711	0.698588		0	0	0.1676	0.1608	0	0				0.959427	0				0.9298	1.0702	1.0713	1.4152
myo-inositol	Lipid	Inositol Metabolism		1.6078	1.3587	0.4324	0.729	0.4369	0.5858		0.845068	0.318245	1.68594	0.599314	1.34081	0.364349		1.726	1.2392	0.5932	0.6573	1.8168	0.524		0.717961	0.478696	1.10806	2.76403	0.288419	0.303592		0.1188	0.1127	0.0808	0.1666	0.2287	0.3612		0.948653	0.716948	2.06188	1.37275	1.57936	3.0404		0.9019	0.9466	1.3167	0.9655
stearate (18:0)	Lipid	Long Chain Saturated Fatty Acid		0.8087	0.8652	0.8873	0.8006	0.8915	1.0711		1.06987	1.02554	0.902288	1.11354	1.20146	1.32447		0.9554	1.0353	0.7944	0.8648	0.7767	0.9022		1.08363	0.767314	1.08862	0.898127	1.16158	0.944317		0.8967	1.07	0.9747	1.5907	0.7503	0.8767		1.19326	0.910935	1.63199	0.471679	1.16847	0.977696		1.1049	1	0.7967	0.7092
methylmalonate (MMA)	Lipid	Fatty Acid Metabolism (also BCAA Metabolism)		1.5273	1.1666	1.1422	1.1684	1.0121	1.2158		0.763832	0.979085	1.02294	0.866227	1.20126	0.796045		1.2174	1	0.9663	1.0783	1.1924	0.7714		0.821423	0.9663	1.11591	1.10581	0.646931	0.633645		0.9222	1.078	0.8833	1.1191	1.1624	1.2116		1.16894	0.819388	1.26695	1.03869	1.04233	1.31381		0.7951	0.8002	1.0462	0.7437
phosphoethanolamine (PE)	Lipid	Phospholipid Metabolism		3.4656	3.6357	3.4701	3.5352	3.4664	3.3566		1.04908	0.954452	1.01876	0.980539	0.968324	0.968548		0.3547	0.8211	0.8331	0.5701	0.699	0.5215		2.31491	1.01461	0.684312	1.2261	0.746066	1.47026		0.6007	0.7325	0.6311	0.7613	0.6581	0.7679		1.21941	0.86157	1.20631	0.864442	1.16684	1.27834		1.2491	1.241	1.5747	1.4865
carnitine	Lipid	Carnitine Metabolism		0.4191	0.3926	0.4215	0.4202	0.4627	0.4213		0.936769	1.07361	0.996916	1.10114	0.910525	1.00525		0.7088	0.887	0.7664	0.755	0.7348	0.7577		1.25141	0.864036	0.985125	0.973245	1.03116	1.06899		0.147	0.1556	0.1619	0.1636	0.1485	0.166		1.0585	1.04049	1.0105	0.907702	1.11785	1.12925		0.7352	0.7043	1.1931	1.1419
choline	Lipid	Phospholipid Metabolism		0.6856	0.6514	0.7191	0.7737	0.7718	0.794		0.950117	1.10393	1.07593	0.997544	1.02876	1.15811		0.7541	0.8862	0.8099	0.7918	0.7928	0.7935		1.17518	0.913902	0.977652	1.00126	1.00088	1.05225		0.1539	0.1574	0.1821	0.1754	0.1655	0.1897		1.02274	1.15693	0.963207	0.943558	1.14622	1.23262		1	0.9951	1.8324	1.9144
suberate (C8-DC)	Lipid	Fatty Acid, Dicarboxylate		0	0.0524	0	0	0	0			0						0.9669	1.0457	1.0906	1.123	1.0651	1.023		1.0815	1.04294	1.02971	0.948442	0.960473	1.05802		1.2374	1.3505	1.3676	1.2309	1.3847	1.5162		1.0914	1.01266	0.900044	1.12495	1.09497	1.22531		0.7928	0.8647	1.345	1.3016
glycerophosphorylcholine (GPC)	Lipid	Phospholipid Metabolism		0.7833	0.8265	0.9557	0.9734	0.9625	0.9904		1.05515	1.15632	1.01852	0.988802	1.02899	1.26439		0.9882	1.2015	1.1282	1.0793	1	1.0947		1.21585	0.938993	0.956657	0.926526	1.0947	1.10777		0.4746	0.4888	0.4706	0.4665	0.4891	0.4806		1.02992	0.962766	0.991288	1.04845	0.982621	1.01264		1.0962	0.9969	1.3208	1.4392
sphingosine	Lipid	Sphingosines		0.9391	1	1.2635	1.304	1.6069	1.681		1.06485	1.2635	1.03205	1.23229	1.04611	1.79001		0.3856	0	0	0	0	0.2916		0					0.756224		0	0	0	0	0	20.2144									1.0176	0.9287	1.2815	1.78
dihomolinoleate (20:2n6)	Lipid	Long Chain Polyunsaturated Fatty Acid (n3 and n6)		0.5451	1.3362	0.6706	1.2383	1.4959	1.0997		2.45129	0.501871	1.84656	1.20803	0.735143	2.01743		0.5184	1.2312	0.3353	0.3113	0.3009	0.331		2.375	0.272336	0.928422	0.966592	1.10003	0.638503		0	0	0.1966	0	0.2871	0.2005				0		0.698363			1.3053	0.8851	0.7012	1.2566
azelate (C9-DC)	Lipid	Fatty Acid, Dicarboxylate		0.0289	0.0576	0.1067	0.0526	0.0799	0.091		1.99308	1.85243	0.492971	1.51901	1.13892	3.14879		0.9394	1.0273	1.0782	1.16	1.1209	1.0747		1.09357	1.04955	1.07587	0.966293	0.958783	1.14403		1.3258	1.5466	1.4337	1.3441	1.45	1.6404		1.16654	0.927001	0.937504	1.07879	1.13131	1.23729		0.8084	0.8788	1.4135	1.3252
glycocholate	Lipid	Primary Bile Acid Metabolism		1.2901	0.9896	1.0989	0.9011	1.0104	0.9799		0.767072	1.11045	0.820002	1.1213	0.969814	0.759554		0.6255	1.6483	0.9333	0.5906	0.6845	0.6071		2.63517	0.56622	0.632808	1.15899	0.886925	0.970584		0	0	0	0	0.1077	0						0			0.828	0.7796	1.5058	1.4514
1-palmitoyl-2-oleoyl-GPE (16:0/18:1)	Lipid	Phosphatidylethanolamine (PE)		1.0972	1.2353	1.4568	1.0699	1.3247	1.3998		1.12587	1.17931	0.734418	1.23815	1.05669	1.27579		0	0.1067	0	0	0.0791	0			0			0			0	0	0	0	0	0									1.5157	1.5055	2.2014	2.6359
1-stearoyl-2-oleoyl-GPS (18:0/18:1)	Lipid	Phosphatidylserine (PS)		1.3312	1.481	1.4063	1.3862	1.4219	1.4011		1.11253	0.949561	0.985707	1.02575	0.985372	1.05251		0.1905	1.0316	0.5244	0.3655	0.4903	0.255		5.41522	0.508337	0.696987	1.34145	0.52009	1.33858		0.1791	0.5535	0.2916	0.3235	0.178	0.4047		3.09045	0.526829	1.1094	0.550232	2.2736	2.25963		1.2414	0.7066	1.6974	2.6368
1-stearoyl-GPI (18:0)	Lipid	Lysophospholipid		0.5577	0.6186	0.6093	0.3364	0.6226	0.5688		1.1092	0.984966	0.552109	1.85077	0.913588	1.0199		0	0	0	0	0	0									0	0	0	0	0	0									1.8358	1.0193	2.1089	1.4325
stearoyl sphingomyelin (d18:1/18:0)	Lipid	Sphingomyelins		0.808	0.8849	0.8599	1.0088	1	1.0557		1.09517	0.971748	1.17316	0.991277	1.0557	1.30656		0.2427	1.1027	0.5219	0.2954	0.4877	0.3551		4.54347	0.473293	0.566009	1.65098	0.728112	1.46312		0	0	0	0	0	0.1289									1.0663	0.9337	1.571	1.9576
maleate	Lipid	Fatty Acid, Dicarboxylate		0.521	0.6234	0.5129	0.5529	0.4783	0.8551		1.19655	0.822746	1.07799	0.865075	1.78779	1.64127		1.0472	0.9255	0.8395	0.8688	1.1787	0.9371		0.883785	0.907077	1.0349	1.3567	0.795028	0.894862		1.781	2.4178	2.0381	2.1632	2.5074	2.7161		1.35755	0.842956	1.06138	1.15912	1.08323	1.52504		0.5539	0.7972	1.1242	0.9528
cholate	Lipid	Primary Bile Acid Metabolism		1.4163	1.168	1.2638	0.9426	1.1651	1.1688		0.824684	1.08202	0.745846	1.23605	1.00318	0.825249		0.1898	0.5567	0.2463	0.2457	0.1444	0.2208		2.93309	0.442429	0.997564	0.587709	1.52909	1.16333		0	0	0	0	0	0									0.7775	0.7885	1.3343	1.3643
propionylglycine (C3)	Lipid	Fatty Acid Metabolism (also BCAA Metabolism)		1.1804	1.0559	1.1821	1.2774	1.1288	1.2983		0.894527	1.11952	1.08062	0.88367	1.15016	1.09988		0	0	0	0	0	0.2592									0	0	0	0	0	0									0.657	0.4674	0.9989	0.7331
3-hydroxysuberate	Lipid	Fatty Acid, Monohydroxy		0	0	0	0	0	0									0.7082	0.9324	0.992	0.8214	0.8723	1.0781		1.31658	1.06392	0.828024	1.06197	1.23593	1.52231		1.4524	1.008	1.0547	0.9711	1.098	1.3366		0.694024	1.04633	0.920736	1.13068	1.2173	0.92027		0.6259	0.7936	1.0983	1.0616
3-hydroxysebacate	Lipid	Fatty Acid, Monohydroxy		0	0	0	0	0	0									1.1358	0.911	1.0204	1.0536	0.9486	0.8874		0.802078	1.12009	1.03254	0.900342	0.935484	0.7813		0.9936	1.2532	1.0064	1.229	1.2287	1.5376		1.26127	0.803064	1.22118	0.999756	1.2514	1.5475		0.7464	0.7695	1.3815	1.0916
acetylcarnitine (C2)	Lipid	Fatty Acid Metabolism (Acyl Carnitine, Short Chain)		0.2704	0.2422	0.25	0.2771	0.2861	0.2538		0.89571	1.0322	1.1084	1.03248	0.887102	0.938609		0.6228	0.8214	0.6653	0.6598	0.78	0.6445		1.31888	0.809959	0.991733	1.18218	0.826282	1.03484		0.1047	0.1035	0.1243	0.1167	0.1214	0.1398		0.988539	1.20097	0.938858	1.04027	1.15157	1.33524		0.6148	0.5625	1.0542	1.0096
hexanoylcarnitine (C6)	Lipid	Fatty Acid Metabolism (Acyl Carnitine, Medium Chain)		0.6239	0.2677	0.7545	0.4666	0	0		0.429075	2.81845	0.618423	0		0		0	1.0017	0	0	0.3188	0			0			0			0	0.5523	0.4739	0	0	0			0.858048	0					0.6636	0	1.0052	1.1739
sebacate (C10-DC)	Lipid	Fatty Acid, Dicarboxylate		0	0	0	0	0	0									0.8574	0.9936	1.0307	1.2481	1.0343	0.9686		1.15885	1.03734	1.21092	0.8287	0.936479	1.12969		1.2093	1.477	1.4102	1.1956	1.3502	1.5053		1.22137	0.954773	0.847823	1.12931	1.11487	1.24477		0.7923	0.8979	1.2435	1.4182
butyrylcarnitine (C4)	Lipid	Fatty Acid Metabolism (also BCAA Metabolism)		0	0	0	0	0	0									0	0	0	0	0	0									0	0	0	0	0	0									0	0.0501	0.3695	0.3997
propionylcarnitine (C3)	Lipid	Fatty Acid Metabolism (also BCAA Metabolism)		0.2729	0.3048	0.2841	0.2738	0.2756	0.2794		1.11689	0.932087	0.963745	1.00657	1.01379	1.02382		0.4897	0.6576	0.5799	0.5418	0.5502	0.5179		1.34286	0.881843	0.934299	1.0155	0.941294	1.05759		0.1127	0.1474	0.1707	0.1286	0.1595	0.1834		1.3079	1.15807	0.753368	1.24028	1.14984	1.62733		0.683	0.6818	1.2398	1.2357
1-palmitoyl-GPC (16:0)	Lipid	Lysophospholipid		0.9877	0.9387	0.8821	0.9013	0.7973	1.1143		0.95039	0.939704	1.02177	0.884611	1.39759	1.12818		0.2038	1.346	0.6829	0.4523	0.6067	0		6.60451	0.507355	0.662322	1.34137	0	0		0	0	0	0	0	0.5225									3.9804	2.1498	8.8056	5.942
1-stearoyl-GPC (18:0)	Lipid	Lysophospholipid		0	0.3844	0.4224	0.5223	0.5736	0.3738			1.09886	1.23651	1.09822	0.651674			0.5867	3.2974	1.1032	0.7557	1.13	0.6239		5.62025	0.334567	0.685007	1.4953	0.552124	1.06341		0	0	0	0	0	0									1.0051	0.5821	2.178	1.82
phosphocholine	Lipid	Phospholipid Metabolism		1.7177	1.7725	1.9353	1.8855	1.8598	1.8744		1.0319	1.09185	0.974268	0.98637	1.00785	1.09123		0.7752	1	1.0673	0.9528	0.9115	0.9919		1.28999	1.0673	0.89272	0.956654	1.08821	1.27954		0.9701	1.0657	0.9416	0.9877	0.98	1.0134		1.09855	0.883551	1.04896	0.992204	1.03408	1.04463		1.322	1.2818	1.3713	1.3604
stearoylcarnitine (C18)	Lipid	Fatty Acid Metabolism (Acyl Carnitine, Long Chain Saturated)		1	0	0	0	0.6951	0.7643		0				1.09955	0.7643		0	0	1.0422	0	0	0				0					0	0	0	0	0	0.9081									0.616	0.7003	1	1.3887
cholesterol sulfate	Lipid	Sterol		1.0448	1.0137	1	1.1242	1.2242	1.1212		0.970234	0.986485	1.1242	1.08895	0.915863	1.07312		0	0	0	0	0	0									0	0	0	0	0	0									0.6654	0.7405	1.1447	1.3186
1-oleoyl-GPE (18:1)	Lipid	Lysophospholipid		0.856	0.8698	1.1045	0.8025	1.3796	1.1362		1.01612	1.26983	0.726573	1.71913	0.823572	1.32734		0	0.1186	0	0	0	0			0						0	0	0	0	0	0									1.0793	0.7453	1.0742	1
1-palmitoyl-GPE (16:0)	Lipid	Lysophospholipid		0	0	0.291	0	0.4335	0.1939				0		0.44729			0	0	0	0	0	0									0	0	0	0	0	0									0.8616	0.5909	0.9065	0.9346
deoxycarnitine	Lipid	Carnitine Metabolism		0.4603	0.4071	0.4335	0.4702	0.4912	0.47		0.884423	1.06485	1.08466	1.04466	0.95684	1.02107		0.6453	0.7583	0.702	0.6574	0.6792	0.6857		1.17511	0.925755	0.936467	1.03316	1.00957	1.06261		0.1161	0.1148	0.1019	0.1382	0.1119	0.1268		0.988803	0.887631	1.35623	0.809696	1.13315	1.09216		0.6172	0.5463	1.0545	1.0649
2-hydroxyglutarate	Lipid	Fatty Acid, Dicarboxylate		0.1263	0	0.1186	0.1336	0.0846	0		0		1.12648	0.633234	0	0		1.0438	1.3053	1.1174	1	1.1958	0.965		1.25053	0.856048	0.894935	1.1958	0.806991	0.924507		0.1101	0.0423	0.2658	0.1051	0.0722	0.1219		0.384196	6.28369	0.39541	0.686965	1.68837	1.10718		0.3735	0.607	0.9613	0.9691
glycerophosphoethanolamine	Lipid	Phospholipid Metabolism		0.7884	0.9443	0.9369	1.0267	1.2397	0.9899		1.19774	0.992164	1.09585	1.20746	0.7985	1.25558		0.6599	1.0101	0.7949	0.67	0.6851	0.7089		1.53069	0.786952	0.842873	1.02254	1.03474	1.07425		0.1413	0.1556	0.1658	0.1996	0.1541	0.1886		1.1012	1.06555	1.20386	0.772044	1.22388	1.33475		1.4848	1.238	2.024	1.8524
palmitoyl sphingomyelin (d18:1/16:0)	Lipid	Sphingomyelins		1.988	1.7275	1.9659	1.9572	2.021	2.2792		0.868964	1.138	0.995575	1.0326	1.12776	1.14648		0.2506	1.0652	0.5317	0.3115	0.4726	0.312		4.2506	0.499155	0.585857	1.51717	0.660178	1.24501		0.1255	0.1045	0.1643	0.1689	0.0976	0.2106		0.832669	1.57225	1.028	0.577857	2.15779	1.67809		2.3385	2.2697	3.7643	4.3616
12-HETE	Lipid	Eicosanoid		4.1122	3.9664	3.994	4.2835	4.2315	6.0134		0.964545	1.00696	1.07248	0.98786	1.4211	1.46233		0	0	0	0	0	0									0	0.0494	0.2897	0.2968	0	0.1155			5.86437	1.02451	0				2.4386	2.6652	4.0413	4.4542
cis-4-decenoylcarnitine (C10:1)	Lipid	Fatty Acid Metabolism (Acyl Carnitine, Monounsaturated)		0	0	0	0	0	0									0.9857	0	0.6211	1.9503	1.2337	1.0143		0		3.14007	0.632569	0.822161	1.02901		1.0681	0	0	0	1.0555	0.7365		0				0.697774	0.689542		1.2821	1.3392	1.222	0
trimethylamine N-oxide	Lipid	Phospholipid Metabolism		6.0942	5.7082	6.0367	6.0086	5.9404	6.2673		0.936661	1.05755	0.995345	0.98865	1.05503	1.0284		1.2693	1.2654	1.2259	1.3921	1.2411	1.2919		0.996927	0.968785	1.13557	0.891531	1.04093	1.01781		0.6033	0.6277	0.5434	0.6311	0.5387	0.6686		1.04044	0.8657	1.16139	0.853589	1.24114	1.10824		0.4806	0.628	0.7604	0.685
butyrate/isobutyrate (4:0)	Lipid	Short Chain Fatty Acid		0	0	0	0	0	0									0	0	0	0	0	0									0	0	0	0	0	0									0	0.2351	0.5048	0.6792
2-stearoyl-GPE (18:0)*	Lipid	Lysophospholipid		0	0	0	0	0	0									0	0.4788	0	0	0	0			0						0	0	0	0	0	0									0.4493	0	0	0.4636
undecanedioate (C11-DC)	Lipid	Fatty Acid, Dicarboxylate		0	0	0	0	0	0.6159									0.9061	0.9896	1.081	0.8958	1.2603	0.9451		1.09215	1.09236	0.828677	1.4069	0.749901	1.04304		1.3835	1.3623	1.4142	1.4916	1.4136	1.5747		0.984677	1.0381	1.05473	0.947707	1.11396	1.1382		0.9551	0.9105	1.4327	1.7554
1-stearoyl-GPE (18:0)	Lipid	Lysophospholipid		0	0	0	0.3212	0.4978	0					1.54981	0			0	1.6545	0.771	0	0.568	0			0.466002	0		0			0	0	0	0	0	0									0.9688	0.7289	1.8127	2.0101
1-palmitoyl-2-linoleoyl-GPC (16:0/18:2)	Lipid	Phosphatidylcholine (PC)		2.0741	2.0592	2.2434	2.2277	2.4104	2.3026		0.992816	1.08945	0.993002	1.08201	0.955277	1.11017		0.2341	0.6041	0.5886	0.3783	0.6087	0.3116		2.58052	0.974342	0.642712	1.60904	0.511911	1.33106		0.1869	0.1471	0.2017	0.191	0.1708	0.3774		0.787052	1.37118	0.946951	0.894241	2.2096	2.01926		1.5641	1.6209	2.408	2.9559
1-stearoyl-2-oleoyl-GPE (18:0/18:1)	Lipid	Phosphatidylethanolamine (PE)		1.72	1.5495	1.8169	1.7252	1.8016	1.7447		0.900872	1.17257	0.949529	1.04428	0.968417	1.01436		0	0.311	0.155	0.1241	0.2094	0			0.498392	0.800645	1.68735	0			0	0.0755	0.0817	0.0981	0.0512	0.1387			1.08212	1.20073	0.521916	2.70898			1.0511	1.1585	1.623	2.0221
1-stearoyl-2-arachidonoyl-GPC (18:0/20:4)	Lipid	Phosphatidylcholine (PC)		1.448	1.3726	1.5852	1.6957	1.9053	1.5841		0.947928	1.15489	1.06971	1.12361	0.831418	1.09399		0.1394	0.5856	0.5784	0.3567	0.5141	0.2963		4.20086	0.987705	0.616701	1.44127	0.576347	2.12554		0.1947	0.2278	0.3009	0.2879	0.1994	0.3048		1.17001	1.3209	0.956796	0.692602	1.52859	1.56549		1.0413	1.3111	1.2418	2.1694
sphingomyelin (d18:2/16:0, d18:1/16:1)*	Lipid	Sphingomyelins		0.8434	0	0.5913	0	0	0		0		0			0		0	0	0	0	0	0									0	0	0	0	0	0									0	0	0	1
sphingomyelin (d18:1/14:0, d16:1/16:0)*	Lipid	Sphingomyelins		1.0081	0.7753	0.794	1	0.9916	0.907		0.769071	1.02412	1.25945	0.9916	0.914683	0.899712		0	0	0	0	0	0									0	0	0	0	0	0									0.5986	0	1.1285	1.2027
glycerol 3-phosphate	Lipid	Glycerolipid Metabolism		0	0	0	0.4308	0	0					0				0	0	0	0	0	0									0	0	0	0	0	0									0	0.7601	0	0.6481
N-palmitoyl-sphingosine (d18:1/16:0)	Lipid	Ceramides		1.8362	1.7987	2.181	2.1721	2.3956	2.1651		0.979577	1.21254	0.995919	1.1029	0.903782	1.17912		0.1507	0.5633	0.3591	0.2234	0.3361	0.2161		3.73789	0.637493	0.622111	1.50448	0.642963	1.43397		0.0975	0	0.1819	0.1655	0.0901	1.1928		0		0.909841	0.544411	13.2386	12.2338		1.126	1.0775	1.7642	2.4552
sphingomyelin (d18:1/24:1, d18:2/24:0)*	Lipid	Sphingomyelins		0.777	0.9474	0.9596	1.0028	1	0.9611		1.21931	1.01288	1.04502	0.997208	0.9611	1.23694		0.2573	1.4133	0.5798	0.3208	0.7015	0.3891		5.49281	0.410246	0.553294	2.18672	0.554669	1.51224		0	0	0	0	0	0									1.0097	1	1.7333	2.4845
sphingomyelin (d18:1/20:0, d16:1/22:0)*	Lipid	Sphingomyelins		0	0	0	0	0	0									0	0.6684	0	0	0.2	0			0			0			0	0	0	0	0	0									0	0	0.9724	1.5162
behenoyl sphingomyelin (d18:1/22:0)*	Lipid	Sphingomyelins		0.969	0.9876	1	1.0776	0.8533	1.0245		1.0192	1.01256	1.0776	0.791852	1.20063	1.05728		0.4316	1.9181	0.8467	0.618	0.84	0.247		4.44416	0.441426	0.729893	1.35922	0.294048	0.572289		0	0	0	0.1863	0	0					0				0.8095	0.8113	1.2895	1.7226
glycerophosphoglycerol	Lipid	Glycerolipid Metabolism		0.7193	0	0	0.7438	0.6614	0.5593		0			0.889218	0.84563	0.777562		0	0	0	0	0	0									0	0	0	0	0	0									0.4939	0	0.8339	1.2849
1-stearoyl-2-arachidonoyl-GPS (18:0/20:4)	Lipid	Phosphatidylserine (PS)		0.3245	0.3922	0.4069	0.3701	0.4324	0.389		1.20863	1.03748	0.90956	1.16833	0.89963	1.19877		0	0	0	0	0	0									0	0	0	0	0	0									0.756	0.9675	1	2.2033
sphingomyelin (d17:1/16:0, d18:1/15:0, d16:1/17:0)*	Lipid	Sphingomyelins		1.1238	0.8497	0.9787	1	1.0797	1.2167		0.756095	1.15182	1.02176	1.0797	1.12689	1.08267		0	0.4758	0	0	0	0			0						0	0	0	0	0	0									1.007	0.993	1.6789	2.0519
palmitoyl dihydrosphingomyelin (d18:0/16:0)*	Lipid	Dihydrosphingomyelins		0.9536	0.6326	0.8119	1.0117	1.3015	0.9481		0.663381	1.28343	1.24609	1.28645	0.728467	0.994232		0.4121	2.0226	0.9883	0	0.7783	0		4.90803	0.488628	0		0	0		0	0	0	0.5471	0	0.5134					0				0.9057	0.9212	1.4145	1.6811
tricosanoyl sphingomyelin (d18:1/23:0)*	Lipid	Sphingomyelins		0.627	0.6745	0.8137	0.9468	0.8869	0.9508		1.07576	1.20638	1.16357	0.936734	1.07205	1.51643		0	1.4139	0.6192	0.2174	0.5111	0.2135			0.437938	0.351098	2.35097	0.417726			0	0	0	0	0	0									0.9723	1.0277	1.5024	2.3408
sphingomyelin (d18:2/24:1, d18:1/24:2)*	Lipid	Sphingomyelins		0.4023	0.5298	0.5459	0.6195	0.5945	0		1.31693	1.03039	1.13482	0.959645	0	0		0	0.3325	0	0	0	0			0						0	0	0	0	0	0									0.7529	0.6042	1.3629	1.7053
1-stearoyl-2-oleoyl-GPC (18:0/18:1)	Lipid	Phosphatidylcholine (PC)		4.2959	4.152	4.6279	4.5553	4.5628	4.5117		0.966503	1.11462	0.984313	1.00165	0.988801	1.05023		0.1148	0.3398	0.2606	0.1883	0.2793	0.1667		2.95993	0.766922	0.722563	1.48327	0.596849	1.45209		0.1326	0.1302	0.1895	0.1422	0.1177	0.1861		0.9819	1.45545	0.750396	0.827707	1.58114	1.40347		3.588	3.43	5.6752	6.3153
1-stearoyl-2-arachidonoyl-GPE (18:0/20:4)	Lipid	Phosphatidylethanolamine (PE)		1.4892	1.5259	1.6834	1.8258	1.9981	1.7615		1.02464	1.10322	1.08459	1.09437	0.881588	1.18285		0.0777	0.4385	0.34	0.2358	0.3427	0.2158		5.6435	0.775371	0.693529	1.45335	0.629705	2.77735		0.1586	0.1603	0.2381	0.2158	0.132	0.2101		1.01072	1.48534	0.906342	0.611677	1.59167	1.32472		1.2314	1.6076	1.4678	2.6714
1-stearoyl-2-arachidonoyl-GPI (18:0/20:4)	Lipid	Phosphatidylinositol (PI)		2.0743	1.8848	1.9921	1.9758	2.2433	2.0734		0.908644	1.05693	0.991818	1.13539	0.924263	0.999566		0	0.5216	0.3089	0	0.2871	0			0.592216	0		0			0	0	0	0	0	0									1.0709	1.5496	1.5058	2.3712
1-oleoyl-2-linoleoyl-GPC (18:1/18:2)*	Lipid	Phosphatidylcholine (PC)		0.8481	1.2577	1.2753	1.0972	1.2728	1.3639		1.48296	1.01399	0.860347	1.16004	1.07157	1.60818		0	0.3953	0.2798	0.1804	0.2714	0			0.707817	0.644746	1.50443	0			0	0	0	0	0	0									0.9685	1.1364	1.765	2.2064
1-palmitoyl-2-dihomo-linolenoyl-GPC (16:0/20:3n3 or 6)*	Lipid	Phosphatidylcholine (PC)		0.3905	0.841	1.1259	1.2022	0.9953	1.1304		2.15365	1.33876	1.06777	0.827899	1.13574	2.89475		0	0.1248	0.0756	0	0	0			0.605769	0					0	0	0	0	0	0									2.1377	2.3157	2.8031	3.5115
1-palmitoyl-2-oleoyl-GPC (16:0/18:1)	Lipid	Phosphatidylcholine (PC)		3.3157	3.1904	3.615	3.5847	3.6925	3.7086		0.96221	1.13309	0.991618	1.03007	1.00436	1.1185		0.0741	0.1962	0.1542	0.118	0.1591	0.1153		2.64777	0.785933	0.76524	1.34831	0.724701	1.55601		0.0907	0.1042	0.2028	0.1442	0.0816	0.185		1.14884	1.94626	0.711045	0.565881	2.26716	2.03969		6.1356	6.2939	9.9796	11.1575
1-palmitoyl-2-arachidonoyl-GPC (16:0/20:4n6)	Lipid	Phosphatidylcholine (PC)		1.5282	1.4566	1.8334	1.7578	2.1269	1.8566		0.953147	1.25868	0.958765	1.20998	0.872914	1.21489		0.1416	0.5259	0.5077	0.3364	0.4909	0.3015		3.71398	0.965393	0.662596	1.45927	0.614178	2.12924		0.1786	0.1419	0.2449	0.2411	0.203	0.2784		0.794513	1.72586	0.984483	0.841974	1.37143	1.55879		2.4102	3.2674	2.7929	4.5538
1-palmitoyl-2-arachidonoyl-GPE (16:0/20:4)*	Lipid	Phosphatidylethanolamine (PE)		0	0.7451	0.7765	0.9268	1.0091	0.8234			1.04214	1.19356	1.0888	0.815975			0	0	0	0	0	0									0	0	0	0	0	0									0.909	1.2947	1.091	2.3628
1-palmitoyl-2-docosahexaenoyl-GPE (16:0/22:6)*	Lipid	Phosphatidylethanolamine (PE)		0	0.2471	0.3447	0.3015	0.3166	0.2058			1.39498	0.874674	1.05008	0.650032			0	0	0	0	0	0									0	0	0	0	0	0									0.756	0.8986	0.9248	1.4252
1-stearoyl-2-docosahexaenoyl-GPE (18:0/22:6)*	Lipid	Phosphatidylethanolamine (PE)		0.9805	0.8543	0.907	1.0765	1.0395	1.0195		0.87129	1.06169	1.18688	0.965629	0.98076	1.03978		0	0	0	0	0	0									0	0	0	0	0	0									1.0965	1.9143	1.7344	2.599
1-(1-enyl-stearoyl)-2-arachidonoyl-GPE (P-18:0/20:4)*	Lipid	Plasmalogen		1.8153	1.6925	1.9369	2.0817	2.3358	1.9574		0.932353	1.1444	1.07476	1.12206	0.838	1.07828		0	0.4497	0.3002	0	0.3375	0			0.667556	0		0			0	0	0	0	0	0									0.9303	1.1535	1.0697	1.8866
sphingomyelin (d18:1/21:0, d17:1/22:0, d16:1/23:0)*	Lipid	Sphingomyelins		0	0	0	0	0	0									0	0	0	0	0	0									0	0	0	0	0	0									0	0	0	0
N-palmitoyl-sphinganine (d18:0/16:0)	Lipid	Dihydroceramides		0	0	0.4151	0	0.8077	0				0		0			0	1.0149	0.4017	0	0	0			0.395803	0					0	0	0	0	0	1.6235									0.4066	0.2979	0.8908	1.404
1-palmitoyl-2-docosahexaenoyl-GPC (16:0/22:6)	Lipid	Phosphatidylcholine (PC)		0.9685	0.874	1.0804	1.0315	1.0457	0.9542		0.902426	1.23616	0.954739	1.01377	0.912499	0.985235		0	0	0	0	0	0									0	0	0	0	0	0									5.0283	6.7901	5.6713	9.4682
1-stearoyl-2-docosahexaenoyl-GPC (18:0/22:6)	Lipid	Phosphatidylcholine (PC)		0.8622	0.8627	1.002	1.0082	0.998	1.0075		1.00058	1.16147	1.00619	0.989883	1.00952	1.16852		0	0	0	0	0	0									0	0	0	0	0	0									0.969	1.4493	1.031	1.9439
1-(1-enyl-stearoyl)-2-oleoyl-GPE (P-18:0/18:1)	Lipid	Plasmalogen		0.6012	0.8164	0.8224	1	0.9006	0.6657		1.35795	1.00735	1.21595	0.9006	0.739174	1.10729		0	0	0	0	0	0									0	0	0	0	0	0									0.9612	0.9791	1.3448	1.794
sphingomyelin (d18:1/17:0, d17:1/18:0, d19:1/16:0)	Lipid	Sphingomyelins		1.0515	0.9485	1.2488	1.1744	1.2101	1.2427		0.902045	1.31661	0.940423	1.0304	1.02694	1.18184		0	0.4437	0	0	0.1178	0			0			0			0	0	0	0	0	0									1.1321	0.9994	1.6547	2.2339
1-palmitoyl-2-stearoyl-GPC (16:0/18:0)	Lipid	Phosphatidylcholine (PC)		1	0.9689	0.9152	1.1231	1.3253	0.8802		0.9689	0.944576	1.22716	1.18004	0.664152	0.8802		0	0.7016	0.5043	0.2586	0.6079	0			0.718786	0.51279	2.35073	0			0	0	0	0	0	0.1989									0.9702	1.0298	1.6133	2.228
glycosyl-N-palmitoyl-sphingosine (d18:1/16:0)	Lipid	Hexosylceramides (HCER)		1.7932	1.7152	2.1639	1.8905	2.1113	2.2147		0.956502	1.2616	0.873654	1.11679	1.04897	1.23505		0	0.4951	0.1855	0	0.1947	0			0.374672	0		0			0	0	0.1304	0	0	0.1074				0					0.9832	0.9787	1.5936	2.246
1-palmitoyl-2-gamma-linolenoyl-GPC (16:0/18:3n6)*	Lipid	Phosphatidylcholine (PC)		0.7458	0.9548	0.8246	1.1592	1.2478	1.0452		1.28024	0.863636	1.40577	1.07643	0.837634	1.40145		0	0	0	0	0	0									0	0	0	0	0	0									0.6653	1	0.9668	1.5643
N-stearoyl-sphingosine (d18:1/18:0)*	Lipid	Ceramides		0.1454	0	0	0	0	0		0					0		0	0	0	0	0	0									0	0	0	0	0	1.2202									0.8738	0.6714	0.9599	1.7074
lignoceroyl sphingomyelin (d18:1/24:0)	Lipid	Sphingomyelins		0.9401	0.8901	0.8785	1.0329	1.2114	0.93		0.946814	0.986968	1.17575	1.17281	0.767707	0.989256		0.3892	1.9729	1	0.4284	0.9413	0.5595		5.06912	0.506868	0.4284	2.19725	0.594391	1.43756		0	0	0	0	0	0.1792									1.0407	0.9357	1.6148	2.3919
12-HHTrE	Lipid	Eicosanoid		0.3413	0.4962	0	0.3444	0	0.4135		1.45385	0		0		1.21154		0	0	0	0	0	0									0	0	0	0	0	0									0.5643	0	1.3114	1.3516
sphingadienine	Lipid	Sphingolipid Synthesis		0	0	0	0	0	0									0.6036	0.816	1.1553	1.1924	1.0492	0.9537		1.35189	1.41581	1.03211	0.879906	0.908978	1.58002		1.2767	1.1585	1.3931	1.0463	1.274	1.8411		0.907418	1.2025	0.751059	1.21762	1.44513	1.44208		0.7208	0.6218	1.2415	1.2736
ceramide (d18:1/17:0, d17:1/18:0)*	Lipid	Ceramides		0.3461	0.2193	0.255	0	0.3654	0		0.633632	1.16279	0		0	0		0	0	0	0	0	0									0	0	0	0	0	0.9234									0.7205	0.4232	1.2795	1.6055
stearoyl-arachidonoyl-glycerol (18:0/20:4) [2]*	Lipid	Diacylglycerol		0.2694	0	0.3476	0	0	0		0		0			0		0	0	0	0	0	0									0	0	0	0	0	0									0.8188	1	0.9307	1.7791
stearoyl-arachidonoyl-glycerol (18:0/20:4) [1]*	Lipid	Diacylglycerol		0	0	0	0	0	0									0	0	0	0	0	0									0	0	0	0	0	0									0.981	1.0915	1	1.7504
sphingomyelin (d18:0/18:0, d19:0/17:0)*	Lipid	Dihydrosphingomyelins		0	0	0	0	0	0									0	0	0	0	0	0									0	0	0	0	0	0									0	0	0	0
butenoylcarnitine (C4:1)	Lipid	Fatty Acid Metabolism (Acyl Carnitine, Monounsaturated)		0.1962	0.2106	0.1186	0.1671	0.1527	0.1498		1.07339	0.563153	1.40894	0.913824	0.981009	0.763507		0.8627	1.0902	1.0342	0.9728	1.0426	1.119		1.26371	0.948633	0.94063	1.07175	1.07328	1.29709		0.9606	1.1402	1.127	1.2048	0.9653	1.1636		1.18697	0.988423	1.06903	0.801212	1.20543	1.21133		0.6464	0.6531	1.3509	1.1757
3-hydroxyadipate	Lipid	Fatty Acid, Dicarboxylate		1.2268	0.952	0	0	0.9039	1		0.776003	0			1.10632	0.815129		0	0	0	0	0.9043	0						0			0	0	0	0	0	0.6338									0	0.785	0.891	0.6198
dodecadienoate (12:2)*	Lipid	Fatty Acid, Dicarboxylate		0	0.5373	0.6237	0.6518	0	0			1.1608	1.04505	0				0	0	0	0	0	0									0	0	0	0	0	0									1.0463	0.866	1.1966	1.049
2-hydroxysebacate	Lipid	Fatty Acid, Dicarboxylate		0	0	0	0	0	0									0.9187	0.8349	1.1734	1.0852	0.95	0.9232		0.908784	1.40544	0.924834	0.875415	0.971789	1.0049		1.1979	1.2172	1.2039	1.1046	1.2128	1.3527		1.01611	0.989073	0.917518	1.09795	1.11535	1.12923		0.6673	0.6947	1.151	1.1865
1,2-dipalmitoyl-GPC (16:0/16:0)	Lipid	Phosphatidylcholine (PC)		1.245	1.2166	1.271	1.5411	1.5893	1.4178		0.977189	1.04471	1.21251	1.03128	0.892091	1.1388		0.2852	0.9471	0.8585	0.4565	0.6939	0.4052		3.32083	0.906451	0.531741	1.52004	0.583946	1.42076		0.2445	0.1475	0.3449	0.2869	0.1959	0.3554		0.603272	2.33831	0.831835	0.682816	1.81419	1.45358		1.3317	1.3395	2.2296	2.8627
1-arachidonoyl-GPE (20:4n6)*	Lipid	Lysophospholipid		0.9386	1.1367	1.2	1.0493	1.2941	1.3567		1.21106	1.05569	0.874417	1.2333	1.04837	1.44545		0.182	0.6172	0.2876	0.1557	0.1616	0.1647		3.39121	0.465975	0.541377	1.03789	1.01918	0.904945		0.1106	0.1677	0.2135	0.1281	0	0		1.51627	1.27311	0.6	0		0		1.0252	0.814	0.7004	0.9437
1-(1-enyl-palmitoyl)-GPE (P-16:0)*	Lipid	Lysoplasmalogen		0.1477	0.1543	0.4238	0.2482	0.6497	0.3961		1.04469	2.7466	0.585654	2.61765	0.609666	2.68179		0	0.3272	0	0	0	0			0						0	0	0	0	0	0									1	0.5774	1.272	1.1456
1-(1-enyl-stearoyl)-GPE (P-18:0)*	Lipid	Lysoplasmalogen		0	0	0.2717	0	0.5139	0				0		0			0	0.1895	0	0	0	0			0						0	0	0	0	0	0									0.4071	0	0.6902	0.4701
1-(1-enyl-palmitoyl)-2-oleoyl-GPE (P-16:0/18:1)*	Lipid	Plasmalogen		0.9386	1.0388	1.0806	1.018	1.2526	1		1.10675	1.04024	0.942069	1.23045	0.798339	1.06542		0	0	0	0	0	0									0	0	0	0	0	0									1.4801	1.655	1.9286	2.9229
1-(1-enyl-palmitoyl)-2-arachidonoyl-GPE (P-16:0/20:4)*	Lipid	Plasmalogen		1.3041	1.301	1.4827	1.6312	1.8878	1.4751		0.997623	1.13966	1.10016	1.15731	0.781386	1.13112		0.1022	0.5007	0.4456	0.2098	0.4161	0.2499		4.89922	0.889954	0.470826	1.98332	0.600577	2.44521		0	0.1968	0.2457	0.1818	0.1959	0.1961			1.24848	0.739927	1.07756	1.00102			0.9189	1.1349	0.9924	1.9336
(S)-3-hydroxybutyrylcarnitine	Lipid	Fatty Acid Metabolism (Acyl Carnitine, Hydroxy)		0.2426	0	0	0	0	0		0					0		0.5334	0.5953	0.7412	0.3138	0.6787	0.3399		1.11605	1.24509	0.423368	2.16284	0.50081	0.637233		0.3656	0	0.2855	0.2669	0	0		0		0.934851	0		0		0.8172	0.7806	0.9176	0.6979
cytidine	Nucleotide	Pyrimidine Metabolism, Cytidine containing		0.7909	0.7157	0.7855	0.8688	0.8881	0.9935		0.904918	1.09753	1.10605	1.02221	1.11868	1.25616		0.2663	1.0297	0.3795	0.3769	0.36	0.3126		3.86669	0.368554	0.993149	0.955161	0.868333	1.17386		0	0	0.0873	0.0963	0.0897	0.1104				1.10309	0.931464	1.23077			1.0065	1.2368	2.1213	2.4309
adenine	Nucleotide	Purine Metabolism, Adenine containing		0.6843	0.8252	0.9769	0.9461	1.2627	1.2691		1.2059	1.18383	0.968472	1.33464	1.00507	1.8546		0.7878	0.9502	0.7212	0.7094	0.9043	0.6988		1.20614	0.758998	0.983638	1.27474	0.772752	0.887027		0.5065	0.3645	0.5128	0.3912	0.3919	0.4767		0.719645	1.40686	0.762871	1.00179	1.21638	0.941165		0.8582	0.8274	1.5903	1.9054
adenosine	Nucleotide	Purine Metabolism, Adenine containing		0.8916	0.795	0.7352	0.6095	0.8599	0.7346		0.891655	0.92478	0.829026	1.41083	0.854285	0.823912		0.8874	0.9159	1.0693	1	1.2092	0.8397		1.03212	1.16749	0.935191	1.2092	0.694426	0.946247		1.9292	1.8747	2.455	2.3595	1.8956	2.2079		0.97175	1.30954	0.9611	0.803391	1.16475	1.14446		0.8936	0.9128	1.001	0.8058
uracil	Nucleotide	Pyrimidine Metabolism, Uracil containing		0	0	0.4505	0	0	0				0					0.6401	1.3811	0.7878	0.6318	0.6839	0.6812		2.15763	0.570415	0.80198	1.08246	0.996052	1.06421		0	0	0	0	0	0									1	0.9769	1.8145	1.9544
uridine	Nucleotide	Pyrimidine Metabolism, Uracil containing		0.8573	0.8538	0.8887	0.8891	0.9461	0.9143		0.995917	1.04088	1.00045	1.06411	0.966388	1.06649		0.7383	1.3541	0.8528	0.8652	0.9034	0.8606		1.83408	0.629791	1.01454	1.04415	0.952623	1.16565		0.1581	0.1537	0.1968	0.2154	0.1793	0.2112		0.97217	1.28042	1.09451	0.832405	1.17791	1.33586		1.2989	1.2357	2.2109	2.3116
allantoin	Nucleotide	Purine Metabolism, (Hypo)Xanthine/Inosine containing		1.6692	1.5674	1.5181	1.5274	1.4865	1.5359		0.939013	0.968547	1.00613	0.973222	1.03323	0.920141		0.3872	0.5434	0.4201	0.45	0.4545	0.4195		1.40341	0.773095	1.07117	1.01	0.922992	1.08342		0.0773	0.0836	0.1074	0.118	0.07	0.0792		1.0815	1.28469	1.0987	0.59322	1.13143	1.02458		0.9897	0.954	1.796	1.7485
inosine	Nucleotide	Purine Metabolism, (Hypo)Xanthine/Inosine containing		0.4424	0.4046	0.5905	0	0	0.3434		0.914557	1.45947	0			0.776221		1.0125	0	0.8747	1.2156	0.7369	0.8566		0		1.38973	0.606203	1.16244	0.846025		0.4146	0.5743	0	0.3339	0.4978	0.477		1.38519	0		1.49087	0.958216	1.15051		0	0	0	0
2'-deoxyuridine	Nucleotide	Pyrimidine Metabolism, Uracil containing		0.5225	0	0	0	0.3287	0		0				0	0		0	0	0	0	0	0									0	0	0	0	0	0									0.3547	0	0.6901	0.6338
guanosine	Nucleotide	Purine Metabolism, Guanine containing		0	0	0.2991	0.3199	0.3492	0.3937				1.06954	1.09159	1.12743			0.8967	2.2526	1.0774	1.6658	1.1092	1.2494		2.5121	0.478292	1.54613	0.665866	1.1264	1.39333		0.3808	0.5179	0.6046	0.9581	0.8718	1.0203		1.36003	1.16741	1.58468	0.909926	1.17034	2.67936		0	0	0.3084	0
urate	Nucleotide	Purine Metabolism, (Hypo)Xanthine/Inosine containing		1.1411	1.1754	1.326	1.1669	1.6801	1.233		1.03006	1.12813	0.880015	1.4398	0.733885	1.08054		0.5494	1.5254	0.7545	0.8501	0.8114	0.7078		2.77648	0.494624	1.12671	0.954476	0.872319	1.28831		0.3978	0.4366	0.3667	0.3698	0.3754	0.3757		1.09754	0.839899	1.00845	1.01514	1.0008	0.944444		0.9004	0.8904	1.6731	2.9017
thymidine	Nucleotide	Pyrimidine Metabolism, Thymine containing		1.5143	0.8298	0.8136	1.2788	1.0367	0.8136		0.547976	0.980477	1.57178	0.810682	0.784798	0.537278		0.786	0	0	0	0.695	0		0				0	0		0	0	0.726	0	0	0				0					0.9163	1.0899	0	1.3782
hypoxanthine	Nucleotide	Purine Metabolism, (Hypo)Xanthine/Inosine containing		0.9104	1.0411	1.0255	1.007	0.827	1.0085		1.14356	0.985016	0.98196	0.821251	1.21947	1.10775		0.6435	0.5355	0.553	0.4818	0.5079	0.5645		0.832168	1.03268	0.871248	1.05417	1.11144	0.877234		0.1448	0.1712	0.184	0.1503	0.146	0.1651		1.18232	1.07477	0.816848	0.971391	1.13082	1.14019		1.008	0.993	1.4018	1.3772
xanthine	Nucleotide	Purine Metabolism, (Hypo)Xanthine/Inosine containing		0.7923	0.7883	0.8342	0.9213	1.0127	0.9904		0.994951	1.05823	1.10441	1.09921	0.97798	1.25003		0.6474	1.2596	0.9004	0.8911	1.0074	0.9314		1.94563	0.71483	0.989671	1.13051	0.924558	1.43868		0.0981	0.1026	0.1436	0.1547	0.1633	0.1783		1.04587	1.39961	1.0773	1.05559	1.09186	1.81753		1.3393	1.4247	2.5861	2.7916
3-ureidopropionate	Nucleotide	Pyrimidine Metabolism, Uracil containing		1.6554	1.5226	1.7766	1.9266	1.7893	1.8335		0.919778	1.16682	1.08443	0.928735	1.0247	1.10759		0.7491	0.7568	0.5135	0.7238	0.5265	0.627		1.01028	0.678515	1.40954	0.727411	1.19088	0.837004		0.1476	0.2131	0.2004	0.2368	0.1253	0.2345		1.44377	0.940404	1.18164	0.529139	1.87151	1.58875		1.5453	0.7993	2.3576	2.1724
2'-deoxycytidine	Nucleotide	Pyrimidine Metabolism, Cytidine containing		1.4587	1.3112	1.6289	1.5056	1.7037	1.5316		0.898883	1.2423	0.924305	1.13158	0.898985	1.04998		0	0	0	0	0	0									0	0	0	0	0	0									0.6215	0.5106	1.0427	0.8837
5-methylcytidine	Nucleotide	Pyrimidine Metabolism, Cytidine containing		0	0	0	0	0	0									0	0	0	0	0	0									0	0	0	0	0	0									0	0	0	0
guanine	Nucleotide	Purine Metabolism, Guanine containing		0	0	0	0	0	0									3.8028	1.9701	1.6506	2.4259	1.8032	2.0545		0.518066	0.837825	1.46971	0.743312	1.13936	0.54026		1.7157	1.8411	1.4165	1.9259	1.2099	1.9951		1.07309	0.769377	1.35962	0.628226	1.64898	1.16285		0	0	0	0
pseudouridine	Nucleotide	Pyrimidine Metabolism, Uracil containing		1.3393	1.0844	1.1686	1.1301	1.0055	1.2233		0.809677	1.07765	0.967055	0.889744	1.21661	0.913388		0.2767	0.562	0	0	0.2446	0.2815		2.03108	0			1.15086	1.01735		0	0	0	0	0	0									0.7758	0.8739	1.5406	1.6039
7-methylguanine	Nucleotide	Purine Metabolism, Guanine containing		0	0	0	0	0.6543	0.5298						0.80972			0	0.5907	0	0	0	0			0						0	0	0	0	0	0									0.9303	0.5874	0.7933	0.7587
3-methylcytidine	Nucleotide	Pyrimidine Metabolism, Cytidine containing		0	0	0	0	0	0									0	0	0	0	0	0									0	0	0	0	0	0									0	0	0	0
methylphosphate	Nucleotide	Purine and Pyrimidine Metabolism		1	0	0.8405	0.8768	0	1.059		0		1.04319	0		1.059		0.5907	1.27	0.7352	0.7996	0.6998	0		2.14999	0.578898	1.0876	0.875188	0	0		0.7537	0.7838	0.789	0	0.896	0.5959		1.03994	1.00663	0		0.665067	0.790633		0.6532	0.9067	1.7749	2.3413
gamma-glutamylglutamine	Peptide	Gamma-glutamyl Amino Acid		0.3751	0.3818	0.3404	0.352	0.4135	0.3524		1.01786	0.891566	1.03408	1.17472	0.852237	0.939483		1.1845	0.9662	1.106	1.153	1.1336	1.0558		0.815703	1.14469	1.0425	0.983174	0.931369	0.891347		0.3296	0.3702	0.3343	0.3693	0.3287	0.3613		1.12318	0.903025	1.1047	0.890062	1.09918	1.09618		0.9102	0.781	1.3976	1.1655
gamma-glutamylleucine	Peptide	Gamma-glutamyl Amino Acid		0	0	0	0	0	0									0	0.455	0	0.6854	0.6725	0.6322			0		0.981179	0.940074			0	0	0	0	0	0									0.3964	0.6139	0.9714	0.6543
gamma-glutamylthreonine	Peptide	Gamma-glutamyl Amino Acid		0.7119	0.8441	1	1.1187	1.0911	0.9326		1.1857	1.18469	1.1187	0.975329	0.854734	1.31002		0.4601	1.1635	0.7841	0.9003	0.6883	0.9567		2.5288	0.673915	1.1482	0.764523	1.38995	2.07933		0	0	0	0	0	0									0.6821	0.6342	1.7984	1.4771
phenylacetylglycine	Peptide	Acetylated Peptides		2.4914	2.0359	1.9928	1.9416	1.8678	1.8827		0.817171	0.97883	0.974308	0.96199	1.00798	0.75568		0.4169	0.5006	0.3893	0.4027	0.4006	0.3676		1.20077	0.777667	1.03442	0.994785	0.917624	0.881746		0.0817	0.069	0.1018	0.1131	0.0745	0.0867		0.844553	1.47536	1.111	0.658709	1.16376	1.0612		0.9219	0.8875	1.6553	1.6561
gamma-glutamylglycine	Peptide	Gamma-glutamyl Amino Acid		0	0	0	0	0	0									0.6186	0.8248	0.6476	1	0.759	0.614		1.33333	0.78516	1.54416	0.759	0.808959	0.992564		0	0	0	0	0	0									0	0	0.8173	1.0417
gamma-glutamylglutamate	Peptide	Gamma-glutamyl Amino Acid		0.261	0.175	0	0.3174	0.1535	0.274		0.670498	0		0.483617	1.78502	1.04981		1.7937	1.9962	1.8527	1.9313	1.7953	1.9579		1.1129	0.928113	1.04242	0.929581	1.09057	1.09154		0.382	0.2279	0.5864	0	0.3087	0.5426		0.596597	2.57306	0		1.75769	1.42042		0.731	0.7115	1.3846	1.5627
alanylleucine	Peptide	Dipeptide		0	0	0	0	0	0									0.7246	0.8429	1.112	1.1317	0.7354	0.8383		1.16326	1.31925	1.01772	0.649819	1.13992	1.15691		1.148	1.1436	1.3264	1.269	0.9613	1.4591		0.996167	1.15985	0.956725	0.757526	1.51784	1.27099		0.4741	0.559	0.9667	1.2461
gamma-glutamylvaline	Peptide	Gamma-glutamyl Amino Acid		0.745	0.6499	0.873	0.8099	0.7825	0.9672		0.872349	1.34328	0.927721	0.966169	1.23604	1.29826		0.778	1.1299	1.0328	0.8577	0.9519	0.8805		1.45231	0.914063	0.830461	1.10983	0.924992	1.13175		0	0	0	0	0	0									0.7792	0.8878	1.4985	1.2206
phenylacetylcarnitine	Peptide	Acetylated Peptides		0	0	0	0	0	0									0	0	0	0	0	0									0	0	0	0	0	0									0	0	0	0
gamma-glutamylcitrulline*	Peptide	Gamma-glutamyl Amino Acid		0.8508	0.8273	0.7646	0.5531	0.6674	0.6331		0.972379	0.924211	0.723385	1.20665	0.948607	0.744123		1.2088	0.8824	1.0794	1.3442	1.2035	1.0149		0.72998	1.22325	1.24532	0.895328	0.84329	0.839593		0	0.4688	0	0.454	0	0.3385			0		0				0.6532	0.7827	1.3484	0.8995
gluconate	Xenobiotics	Food Component/Plant		0.137	0.1197	0.0806	0.1016	0.0775	0.1192		0.873723	0.67335	1.26055	0.762795	1.53806	0.870073		1.3161	1.4366	1.3056	1.4173	1.3131	1.242		1.09156	0.908812	1.08555	0.92648	0.945853	0.943697		0.618	0.5638	0.7729	0.6344	0.5371	0.963		0.912298	1.37088	0.820805	0.846627	1.79296	1.55825		5.7033	5.8759	9.4995	8.6575
hippurate	Xenobiotics	Benzoate Metabolism		1.4618	1.1751	1.264	1.1369	1.0744	1.059		0.803872	1.07565	0.899446	0.945026	0.985666	0.724449		0.2567	0.289	0.2477	0.2568	0.2362	0.2313		1.12583	0.857093	1.03674	0.919782	0.979255	0.901052		0.0544	0.0552	0.0709	0.067	0.0549	0.0794		1.01471	1.28442	0.944993	0.819403	1.44627	1.45956		0.8513	0.9155	1.6698	1.5868
benzoate	Xenobiotics	Benzoate Metabolism		0.5195	2.0826	13.0462	1.7075	3.4131	10.1489		4.00885	6.26438	0.130881	1.99889	2.97351	19.5359		0.8907	0.8418	0.6944	0.9201	0.4621	0		0.945099	0.824899	1.32503	0.502228	0	0		0.936	6.5808	0	1.6579	4.9598	1.0496		7.03077	0		2.99162	0.211621	1.12137		0	23.0097	1.5808	1.8872
diethanolamine	Xenobiotics	Chemical		0.9718	0.3946	0.4324	0.3079	0.4006	0.3661		0.406051	1.09579	0.712072	1.30107	0.913879	0.376724		0.2926	0.4089	0.4936	1.019	0.3177	0.4465		1.39747	1.20714	2.06442	0.311776	1.40541	1.52597		0.4847	1.1355	0.6224	0.6588	0.5693	0.9695		2.34269	0.548129	1.05848	0.864147	1.70297	2.00021		1	15.5003	0.9587	0.5977
4-hydroxybenzoate	Xenobiotics	Benzoate Metabolism		0.2701	0.2395	0.2236	0.2369	0.235	0.245		0.886709	0.933612	1.05948	0.99198	1.04255	0.907071		0.7332	0.7552	0.7228	0.7636	0.7285	0.7494		1.03001	0.957097	1.05645	0.954034	1.02869	1.02209		0.1554	0.1558	0.1926	0.1931	0.2217	0.1966		1.00257	1.2362	1.0026	1.14811	0.886784	1.26512		1.1589	1.2113	2.1233	2.2013
homostachydrine*	Xenobiotics	Food Component/Plant		1.7218	1.5877	2.3837	1.6942	1.7818	1.7963		0.922116	1.50135	0.710744	1.05171	1.00814	1.04327		0.8807	0.8834	0.7088	0.9221	0.5436	0.9033		1.00307	0.802355	1.30093	0.589524	1.6617	1.02566		0	0	0.1722	0.3462	0	0.5453				2.01045	0				0	0	3.9603	3.926
methyl-4-hydroxybenzoate	Xenobiotics	Benzoate Metabolism		0.6397	0.8807	1.0966	0.9289	0.9815	0.9984		1.37674	1.24515	0.847073	1.05663	1.01722	1.56073		0.5477	0.7144	0.4161	0.643	0.4182	0.5547		1.30436	0.582447	1.5453	0.650389	1.3264	1.01278		0.2742	0.297	0.2463	0.3136	0.2689	0.1837		1.08315	0.829293	1.27324	0.857462	0.683154	0.669949		1.4222	1.8103	2.3939	3.459
catechol sulfate	Xenobiotics	Benzoate Metabolism		2.6333	1.2484	2.0782	2.2531	1.086	2.1816		0.474082	1.66469	1.08416	0.482003	2.00884	0.828466		0.3556	0.2106	0.3077	0.2939	0.3405	0.3064		0.592238	1.46106	0.955151	1.15856	0.899853	0.861642		0.0451	0	0.0842	0	0.0911	0.0427		0		0		0.468716	0.946785		0.4389	0.8775	0.9242	1.579
4-ethylphenyl sulfate	Xenobiotics	Benzoate Metabolism		0.6773	0.7531	0.7575	0.6629	0.7522	0.6125		1.11191	1.00584	0.875116	1.13471	0.814278	0.904326		0	0.7027	0.2296	0	0	0			0.32674	0					0	0	0	0	0	0									1.014	0.632	1.4148	1.8885
p-cresol sulfate	Xenobiotics	Benzoate Metabolism		1.3978	1.262	1.2157	1.2083	1.1387	1.2629		0.902847	0.963312	0.993913	0.942398	1.10907	0.903491		0.489	0.8451	0.4817	0.4802	0.5346	0.4826		1.72822	0.569992	0.996886	1.11329	0.902731	0.986912		0.0969	0.0935	0.1013	0.1021	0.0923	0.1072		0.964912	1.08342	1.0079	0.904016	1.16143	1.1063		0.8406	0.8941	1.5389	1.5238
cinnamoylglycine	Xenobiotics	Food Component/Plant		0.9993	0.8588	0.7655	0.8273	0.9158	0.87		0.859402	0.89136	1.08073	1.10697	0.949989	0.870609		0	0	0	0	0	0									0	0	0	0	0	0									1.0419	1.0609	1.9162	1.8626
4-methylbenzenesulfonate	Xenobiotics	Chemical		0.6834	0.4649	0.5104	0.7559	0.3327	0.5158		0.680275	1.09787	1.481	0.440138	1.55035	0.754756		1.4367	0.5847	0.507	0.6163	0.5152	0.5738		0.406974	0.867111	1.21558	0.835957	1.11374	0.399387		0.6721	0.7124	0.6505	0.6699	0.5334	0.6271		1.05996	0.913111	1.02982	0.796238	1.17567	0.933046		0.3238	0.359	0.5035	0.6019
4-methylcatechol sulfate	Xenobiotics	Benzoate Metabolism		1.016	0.7321	0.9309	0.984	0.6894	0.8594		0.720571	1.27155	1.05704	0.70061	1.24659	0.845866		0	0	0	0	0	0									0	0	0	0	0	0									0.3983	0.4294	0.8894	1.0389
sulfate*	Xenobiotics	Chemical		3.6007	3.7009	3.2652	4.7414	3.3164	4.2104		1.02783	0.882272	1.4521	0.699456	1.26957	1.16933		0.7371	0.4618	0.4954	0.7255	0.694	0.726		0.626509	1.07276	1.46447	0.956582	1.04611	0.984941		0.3554	0.4333	0.2583	0	0.3073	0.2252		1.21919	0.596123	0		0.732834	0.633652		1.4789	2.5946	2.5577	2.1804
methyl-4-hydroxybenzoate sulfate	Xenobiotics	Benzoate Metabolism		1.1015	1.0221	1.0462	0.9779	0.8116	0.9344		0.927916	1.02358	0.934716	0.829942	1.15131	0.848298		0.1146	0.4266	0.1583	0.1666	0.1398	0.1379		3.72251	0.371074	1.05243	0.839136	0.986409	1.20332		0	0	0	0	0	0									1.6339	1.7406	2.9195	3.2737
propyl 4-hydroxybenzoate	Xenobiotics	Benzoate Metabolism		1.2163	0.885	1.0649	0.9869	0.9445	1.3731		0.727617	1.20328	0.926754	0.957037	1.45379	1.12892		0.3935	0.5092	0.3841	0.4408	0.4312	0.4448		1.29403	0.754321	1.14762	0.978221	1.03154	1.13037		0.3856	0.4061	0.3645	0.4295	0.3622	0.4457		1.05316	0.897562	1.17833	0.843306	1.23054	1.15586		1.723	2.0613	3.5474	3.8058
thioproline	Xenobiotics	Chemical		0	0	0.2174	0	0	0				0					0	0	0	0	0	0									0	0	0	0	0	0									0	0	0	0
histidine betaine (hercynine)*	Xenobiotics	Food Component/Plant		0	0	0	0	0	0									0	0	0.357	0.3797	0.6788	0				1.06359	1.78773	0			0	0	0	0	0	0									0	0	0.6704	0.9955
mannonate*	Xenobiotics	Food Component/Plant		0.6802	0.6876	0.5626	0.5426	0.5018	0.5415		1.01088	0.818208	0.964451	0.924806	1.07912	0.796089		0	0	0	0	0	0									0	0	0	0	0	0									0.812	0.5966	1.2345	1.0352
X-10445	Unknown	Unknown		0	0	0.6329	0.9785	1	1.1678				1.54606	1.02197	1.1678			0	0	0	0	0	0									0	0	0	0	0	0									0.5481	0.4627	1.757	2.2777
X-11787	Unknown	Unknown		1.1654	1.1506	1.1356	1.0475	1.8057	1.0235		0.9873	0.986963	0.92242	1.72382	0.566816	0.878239		0.5064	0.6728	0.2672	0.3346	0.3741	0.5205		1.32859	0.397146	1.25225	1.11805	1.39134	1.02784		0	0.2885	0	0	0	0			0						0.7767	0.628	1.4298	1.1622
X-11795	Unknown	Unknown		1.1219	1.0757	0.709	1.1424	1.0887	0.483		0.95882	0.659106	1.61128	0.952994	0.443648	0.43052		0	0	0	0	0	0									0	0	0	0	0	0									0.7651	0.5863	1.0439	0.9561
X-15461	Unknown	Unknown		0	0	0	0	0.4174	0						0			0	0	0.604	0	0	0				0					0	0	0	0	0	0									0	0.6758	0.8023	0
X-16938	Unknown	Unknown		0.1473	0	0.8123	0	1.0113	0		0		0		0	0		0.4796	1.0106	0.7727	0.8958	0.615	0.9464		2.10717	0.764595	1.15931	0.686537	1.53886	1.97331		0	0	0	0	0	0									0.5778	1.002	1.157	0.793
X-11407	Unknown	Unknown		0.0045	0	0	0.0149	0.0016	0.0127		0			0.107383	7.9375	2.82222		0.9267	0.9505	0.8397	0.9963	0.9597	0.9346		1.02568	0.88343	1.1865	0.963264	0.973846	1.00852		1.3473	1.4855	1.4505	1.5078	1.5807	1.7838		1.10258	0.976439	1.0395	1.04835	1.12849	1.32398		0.7232	0.8236	1.3794	1.4639
X-17325	Unknown	Unknown		1.0162	0.9471	0.9838	0.9457	0.943	0.9091		0.932002	1.03875	0.961273	0.997145	0.964051	0.894607		0	0	0	0	0	0									0	0	0	0	0	0									0.6381	0.5676	0.8929	1.0467
X-18779	Unknown	Unknown		2.1409	1.5233	2.0752	2.2834	1.7816	2.6283		0.711523	1.36231	1.10033	0.78024	1.47525	1.22766		1.2881	1.1474	1.4548	1.5434	1.4121	1.3896		0.890769	1.26791	1.0609	0.914928	0.984066	1.0788		0.7721	0.5914	0.7755	0.6216	0.8799	0.8076		0.765963	1.3113	0.801547	1.41554	0.917832	1.04598		0.5434	0.7994	1.2507	1.8029
X-21796	Unknown	Unknown		0.4322	0.396	0	0	0.6314	0		0.916242	0			0	0		0	0.7457	0.6485	0.8063	0	0.748			0.869653	1.24333	0				0	0	0	0.6207	0	0.6845					0				2.7718	2.6557	5.2191	4.6068
X-22158	Unknown	Unknown		0.7277	1.1052	0.7084	1.129	0	0.7168		1.51876	0.64097	1.59373	0		0.985021		1.0323	1.7067	1.0077	0.9283	0	0.6713		1.6533	0.590438	0.921207	0		0.650295		0.6868	1.4337	1.5739	1.8583	0	0.9923		2.08751	1.09779	1.1807	0		1.44482		1.1023	0.9921	1.3011	1.3731
X-22162	Unknown	Unknown		0.7979	1	1.0437	1.0824	1.1337	1.0808		1.25329	1.0437	1.03708	1.04739	0.953339	1.35456		0.328	0.2878	0.1754	0.2425	0.2186	0		0.877439	0.609451	1.38255	0.901443	0	0		0	0	0	0	0.2693	0						0			0.7362	0.5875	1.4119	1.308
X-13874	Unknown	Unknown		0	0	0	0	0	0									0.9575	1.0911	0.8543	1.0275	0.7095	0.813		1.13953	0.782971	1.20274	0.690511	1.14588	0.849086		1.058	1.0227	1.1978	1.0752	1.1627	1.4099		0.966635	1.17121	0.897646	1.08138	1.21261	1.33261		0.6882	0.8629	1.3333	1.2472
X-17010	Unknown	Unknown		0	0	1.5762	0	0	1.5462				0					0	0	0	0	0	0									0.6978	0	0	1.1424	1.0788	0.897		0			0.944328	0.831479	1.28547		0.9087	1.9997	1.7041	1.5881
X-18059	Unknown	Unknown		0	0	0	0	0	0									0.8671	0.8295	1.2051	1.4263	0.9159	1.1356		0.956637	1.4528	1.18355	0.642151	1.23987	1.30965		0.9832	0.9814	0.9968	1.004	1.2038	1.3652		0.998169	1.01569	1.00722	1.199	1.13408	1.38853		0.9844	1.0943	1.0032	1.6046
X-22776	Unknown	Unknown		1.6762	1.3574	1.2718	1.2522	1.239	0.9415		0.809808	0.936938	0.984589	0.989459	0.759887	0.561687		0.9604	1.0345	1.3543	1.2283	0.989	0.9845		1.07716	1.30913	0.906963	0.805178	0.99545	1.02509		0.8267	0.7083	0.6475	0.7545	0.6445	0.9884		0.85678	0.914161	1.16525	0.854208	1.53359	1.1956		6.3134	6.3044	16.7436	12.0416
X-23593	Unknown	Unknown		1.0342	0.9525	0.7721	0.8831	1.2847	0.6777		0.921002	0.810604	1.14376	1.45476	0.527516	0.655289		0.4598	0.8561	0.7661	0.4869	0.5516	0		1.8619	0.894872	0.635557	1.13288	0	0		0	0	0	0	0	0									0.9079	1.0652	1.6446	1.7763
X-23639	Unknown	Unknown		1.4685	1.405	1.3592	1.7854	1.046	0.9155		0.956759	0.967402	1.31357	0.585863	0.875239	0.623425		0	0.4643	0	0.4987	0	0			0		0				0	0	0.102	0.446	0	0				4.37255	0				0	0.5814	1.0236	0.8902
X-23644	Unknown	Unknown		0	0	0	0	0	0.3064									0	0	0	0.3199	0	0					0				0	0	0	0	0	0									0	3.1108	0	0
X-23710	Unknown	Unknown		1.6313	1.662	1.3784	1.8584	1.7446	1.8473		1.01882	0.829362	1.34823	0.938765	1.05887	1.13241		2.6822	2.2623	1.5228	1.1315	1.9135	2.5878		0.843449	0.67312	0.743039	1.69112	1.35239	0.964805		0.3187	0.7832	1.4287	1.0351	0.4179	1.0992		2.45748	1.82418	0.724505	0.403729	2.63029	3.44901		0.4051	0.435	1.1982	1.144
X-23775	Unknown	Unknown		0	0	0	0	0	0									0.2271	0.3267	0.2295	0.2304	0.1587	0.2279		1.43857	0.702479	1.00392	0.688802	1.43604	1.00352		0	0	0	0	0	0									0	0	0	0
X-23908	Unknown	Unknown		0	0	0	0	0	0									1.0679	0.9248	1.0189	0.968	1.1324	0.849		0.865999	1.10175	0.950044	1.16983	0.749735	0.795018		1.1104	0.89	1.0477	0.9404	1.2375	1.1588		0.801513	1.17719	0.897585	1.31593	0.936404	1.04359		0.6322	0.734	1.0756	1.2677
X-24231	Unknown	Unknown		0	0	0	0	0	0									0.6533	0.9225	0.6428	0.6882	0.6355	0.5829		1.41206	0.696802	1.07063	0.923423	0.917231	0.892239		0	0	0	0	0	0									0	0.2107	0.5234	0.2978
X-24243	Unknown	Unknown		0.7832	0.6911	0.5903	0.8986	1.0441	1.4705		0.882406	0.854146	1.52228	1.16192	1.40839	1.87755		0.22	0.5914	0	0	0	0		2.68818	0				0		0	0.891	0	0	0	0			0						0	2.7845	0.7225	0
X-24410	Unknown	Unknown		0	0	0.9822	1.5367	1.0661	0.9573				1.56455	0.693759	0.897946			0.3138	0	0	0.8106	0	0		0			0		0		0	1.1691	1.1632	0.7691	1	0.3063			0.994953	0.661193	1.30022	0.3063			0	7.7836	0.8296	0.4954
X-24465	Unknown	Unknown		0	0	0	0	0	0.3313									0.5372	0.9468	0.6827	0.7707	0.5618	0.8428		1.76247	0.72106	1.1289	0.728948	1.50018	1.56888		0	0	0	0	0	0									0	0	0.4938	0
X-24466	Unknown	Unknown		0	0	0	0	0	0.4401									0.9504	0	0	0	0.8967	0		0				0	0		0	0	0	0	0	0									0	0	0.785	0
X-24728	Unknown	Unknown		0	0	0	0	0	0									0	0	0	0	0	0									0	0	0	0	0	0									0	0	0.679	0
X-24763	Unknown	Unknown		0	0	0	0	0	0									1.0635	1.0076	0.9708	0.7372	0	0		0.947438	0.963478	0.759374	0		0		0.8124	0.8233	0.9818	1.0806	0.4769	1.0121		1.01342	1.19252	1.10063	0.441329	2.12225	1.24581		1.7805	1.8487	1.3115	0
X-24812	Unknown	Unknown		0	0	0	0	0	0									0.6311	0.986	0.8535	0.8242	1.0159	1.0704		1.56235	0.865619	0.965671	1.23259	1.05365	1.69609		0.8082	1.203	1.014	1.184	0.8901	1.3033		1.48849	0.842893	1.16765	0.751774	1.46422	1.6126		0.602	0.6444	1.134	1.1552
X-24971	Unknown	Unknown		0	0	0	0	0	0									0.0576	0.0476	0.0518	0.0586	0.068	0.0712		0.826389	1.08824	1.13127	1.16041	1.04706	1.23611		0.103	0.069	0.1038	0.088	0.0701	0.0897		0.669903	1.50435	0.847784	0.796591	1.2796	0.870874		0	0	0.0297	0
X-25024	Unknown	Unknown		0	0.106	0	0	0	0			0						0	0	0	0	0	0									0	0	0	0	0	0									0	0	0.4895	0
X-25406	Unknown	Unknown		0.6524	0	0.587	0.7305	0.4653	0.5886		0		1.24446	0.636961	1.26499	0.902207		1.1965	0.7691	1.037	0.9553	0.9935	0.831		0.642791	1.34833	0.921215	1.03999	0.836437	0.694526		0.883	1	1.0807	1.1062	1.4999	1.3604		1.1325	1.0807	1.0236	1.3559	0.906994	1.54066		0.7655	1.1895	1.3068	1.2805
X-25639	Unknown	Unknown		2.3005	1.9826	1.8079	1.9099	1.4831	1.7365		0.861813	0.911883	1.05642	0.776533	1.17086	0.754836		1.7923	1.6253	1.6965	1.7249	1.7218	1.4978		0.906824	1.04381	1.01674	0.998203	0.869904	0.835686		1.0244	0.9083	0.9403	0.9133	1.0275	1.028		0.886665	1.03523	0.971286	1.12504	1.00049	1.00351		0.4706	0.416	0.5384	0.5064
X-25853	Unknown	Unknown		0.38	0	0.4048	0.6214	0.5312	0		0		1.53508	0.854844	0	0		0.8812	1.0174	1.0101	1.0607	0.8671	0.9899		1.15456	0.992825	1.05009	0.817479	1.14162	1.12335		0.4527	0	0	0	0.3456	0		0				0	0		0.9062	0.8026	0.8729	0.8955
X-25855	Unknown	Unknown		0.1839	0.345	0	0	0.2765	0.34		1.87602	0			1.22966	1.84883		0.7042	0.9059	0.6942	0.6205	0.5812	0.7763		1.28642	0.76631	0.893835	0.936664	1.33568	1.10239		0.5902	1.1549	0.7113	1.0645	1.0008	0.6963		1.95679	0.615897	1.49656	0.94016	0.695743	1.17977		0.726	0.8722	1.1281	0.97
X-25914	Unknown	Unknown		5.0119	0.5674	3.7433	0.8467	0.8222	3.8391		0.113211	6.59729	0.226191	0.971064	4.6693	0.765997		0	0.7381	0.5512	1.2343	0.8103	0.7018			0.746782	2.2393	0.656485	0.866099			1.0904	14.8658	1	1.3703	2.4798	1.1732		13.6333	0.0672685	1.3703	1.80968	0.473103	1.07594		0	4.5002	0.8247	0.9431
X-25936	Unknown	Unknown		0.391	0.3343	0.3331	0.3063	0	0.4031		0.854987	0.99641	0.919544	0		1.03095		0	0	0	0	0	0									0	0	0	0	0	0									0.5877	0.5712	0.8605	0.8579
X-26127	Unknown	Unknown		0.3511	0.2617	0	0	0	0		0.745372	0				0		0.3797	0.182	0	0.3601	0.3809	0.3965		0.479326	0		1.05776	1.04096	1.04425		0	0	0	0	0	0									0.8962	1.0224	2.5255	2.477
[truncated: 69 more columns]
